# Supplementary material for: Remarkably selective and enantiodifferentiating sensing of histidine by a fluorescent homochiral Zn-MOF based on pyrene-tetralactic acid
Source: Chem Sci. 2016 Jan 7;7(5):3085–91. doi: 10.1039/c5sc03839a (PMC6005210; doi:10.1039/c5sc03839a)
Supplement: Supplementary file 2 [file SC-007-C5SC03839A-s002.cif]

# Electronic Supplementary Material (ESI) for Chemical Science.
# This journal is © The Royal Society of Chemistry 2016

####################################################################### 
# 
# This file contains crystal structure data downloaded from the 
# Cambridge Structural Database (CSD) hosted by the Cambridge 
# Crystallographic Data Centre (CCDC).
# 
# Full information about CCDC data access policies and citation 
# guidelines are available at http://www.ccdc.cam.ac.uk/access/V1 
# 
# Audit and citation data items may have been added by the CCDC. 
# Please retain this information to preserve the provenance of 
# this file and to allow appropriate attribution of the data. 
# 
#######################################################################

data_Zn-PLA
_database_code_depnum_ccdc_archive 'CCDC 1429649'
_audit_update_record             
;
2015-10-09 deposited with the CCDC.
2016-01-07 downloaded from the CCDC.
;


_audit_creation_method           SHELXL-2014/7
_shelx_SHELXL_version_number     2014/7
_chemical_name_systematic        ?
_chemical_name_common            'Pyrene tetralactic acid'
_chemical_melting_point          ?
_chemical_formula_moiety         'C92 H81 O20 Zn2, C2 H8 N'
_chemical_formula_sum            'C92 H89 N O20 Zn2'
_chemical_formula_weight         1659.38

loop_
_atom_type_symbol
_atom_type_description
_atom_type_scat_dispersion_real
_atom_type_scat_dispersion_imag
_atom_type_scat_source
C C 0.0033 0.0016 'International Tables Vol C Tables 4.2.6.8 and 6.1.1.4'
H H 0.0000 0.0000 'International Tables Vol C Tables 4.2.6.8 and 6.1.1.4'
N N 0.0061 0.0033 'International Tables Vol C Tables 4.2.6.8 and 6.1.1.4'
O O 0.0106 0.0060 'International Tables Vol C Tables 4.2.6.8 and 6.1.1.4'
Zn Zn 0.2839 1.4301 'International Tables Vol C Tables 4.2.6.8 and 6.1.1.4'

_space_group_crystal_system      monoclinic
_space_group_IT_number           5
_space_group_name_H-M_alt        'I 2'
_space_group_name_Hall           'I 2y'

_shelx_space_group_comment       
;
The symmetry employed for this shelxl refinement is uniquely defined
by the following loop, which should always be used as a source of
symmetry information in preference to the above space-group names.
They are only intended as comments.
;

loop_
_space_group_symop_operation_xyz
'x, y, z'
'-x, y, -z'
'x+1/2, y+1/2, z+1/2'
'-x+1/2, y+1/2, -z+1/2'

_cell_length_a                   18.9677(16)
_cell_length_b                   19.9186(17)
_cell_length_c                   31.739(3)
_cell_angle_alpha                90
_cell_angle_beta                 95.287(4)
_cell_angle_gamma                90
_cell_volume                     11940.3(18)
_cell_formula_units_Z            4
_cell_measurement_temperature    100(2)
_cell_measurement_reflns_used    0
_cell_measurement_theta_min      0
_cell_measurement_theta_max      0

_exptl_crystal_description       prism
_exptl_crystal_colour            colorless
_exptl_crystal_density_meas      ?
_exptl_crystal_density_method    'not measured'
_exptl_crystal_density_diffrn    0.923
_exptl_crystal_F_000             3472
_exptl_transmission_factor_min   ?
_exptl_transmission_factor_max   ?
_exptl_crystal_size_max          0.2
_exptl_crystal_size_mid          0.2
_exptl_crystal_size_min          0.1
_exptl_absorpt_coefficient_mu    0.452
_shelx_estimated_absorpt_T_min   ?
_shelx_estimated_absorpt_T_max   ?
_exptl_absorpt_correction_type   none
_exptl_absorpt_correction_T_min  ?
_exptl_absorpt_correction_T_max  ?
_exptl_absorpt_process_details   ?

_diffrn_ambient_temperature      100(2)
_diffrn_radiation_wavelength     0.71073
_diffrn_radiation_type           MoK\a
_diffrn_source                   'sealed tube'
_diffrn_radiation_monochromator  graphite
_diffrn_measurement_device_type  'Bruker APEX-II CCD'
_diffrn_measurement_method       '\f and \w scans'
_diffrn_detector_area_resol_mean ?
_diffrn_reflns_number            51614
_diffrn_reflns_av_unetI/netI     0.1983
_diffrn_reflns_av_R_equivalents  0.0833
_diffrn_reflns_limit_h_min       -25
_diffrn_reflns_limit_h_max       25
_diffrn_reflns_limit_k_min       -16
_diffrn_reflns_limit_k_max       26
_diffrn_reflns_limit_l_min       -42
_diffrn_reflns_limit_l_max       42
_diffrn_reflns_theta_min         2.031
_diffrn_reflns_theta_max         28.374
_diffrn_reflns_theta_full        25.242
_diffrn_measured_fraction_theta_max 0.993
_diffrn_measured_fraction_theta_full 0.999
_diffrn_reflns_Laue_measured_fraction_max 0.993
_diffrn_reflns_Laue_measured_fraction_full 0.999
_diffrn_reflns_point_group_measured_fraction_max 0.993
_diffrn_reflns_point_group_measured_fraction_full 0.999
_reflns_number_total             21469
_reflns_number_gt                6810
_reflns_threshold_expression     'I > 2\s(I)'
_reflns_Friedel_coverage         0.946
_reflns_Friedel_fraction_max     0.993
_reflns_Friedel_fraction_full    1.000

_reflns_special_details          
;
 Reflections were merged by SHELXL according to the crystal
 class for the calculation of statistics and refinement.
 
 _reflns_Friedel_fraction is defined as the number of unique
 Friedel pairs measured divided by the number that would be
 possible theoretically, ignoring centric projections and
 systematic absences.
;


_computing_cell_refinement       'Bruker SAINT'

_computing_structure_solution    'SUPERFLIP (Palatinus & Chapuis, 2007)'
_computing_structure_refinement  'SHELXL-2014/7 (Sheldrick, 2014)'
_computing_molecular_graphics    'Ortep-3 for Windows (Farrugia, 1997)'
_computing_publication_material  'WinGX publication routines (Farrugia, 1999)'
_refine_special_details          
;
 Refined as a 2-component inversion twin.
;
_refine_ls_structure_factor_coef Fsqd
_refine_ls_matrix_type           full
_refine_ls_weighting_scheme      calc
_refine_ls_weighting_details     
'w=1/[\s^2^(Fo^2^)+(0.1378P)^2^] where P=(Fo^2^+2Fc^2^)/3'
_atom_sites_solution_primary     ?
_atom_sites_solution_secondary   ?
_atom_sites_solution_hydrogens   mixed
_refine_ls_hydrogen_treatment    constr
_refine_ls_extinction_method     none
_refine_ls_extinction_coef       .
_refine_ls_abs_structure_details 
;
 Refined as an inversion twin.
;
_refine_ls_abs_structure_Flack   0.07(2)
_chemical_absolute_configuration R
_refine_ls_number_reflns         21469
_refine_ls_number_parameters     1026
_refine_ls_number_restraints     1
_refine_ls_R_factor_all          0.2034
_refine_ls_R_factor_gt           0.0871
_refine_ls_wR_factor_ref         0.2596
_refine_ls_wR_factor_gt          0.2191
_refine_ls_goodness_of_fit_ref   0.801
_refine_ls_restrained_S_all      0.801
_refine_ls_shift/su_max          0.006
_refine_ls_shift/su_mean         0.000

loop_
_atom_site_label
_atom_site_type_symbol
_atom_site_fract_x
_atom_site_fract_y
_atom_site_fract_z
_atom_site_U_iso_or_equiv
_atom_site_adp_type
_atom_site_occupancy
_atom_site_site_symmetry_order
_atom_site_calc_flag
_atom_site_refinement_flags_posn
_atom_site_refinement_flags_adp
_atom_site_refinement_flags_occupancy
_atom_site_disorder_assembly
_atom_site_disorder_group
Zn1 Zn 0.35819(5) -0.14103(8) 0.40850(3) 0.0836(4) Uani 1 1 d . . . . .
Zn2 Zn 1.1439(3) 0.0889(3) 0.17478(12) 0.313(3) Uani 1 1 d . . . . .
O1 O 0.4258(4) -0.1776(6) 0.3323(3) 0.152(5) Uani 1 1 d . . . . .
O2 O 0.4625(4) -0.1587(4) 0.3957(3) 0.124(3) Uani 1 1 d . . . . .
O3 O 0.5607(3) -0.1852(4) 0.3137(3) 0.096(2) Uani 1 1 d . . . . .
O4 O 0.2384(4) 0.2713(5) 0.0372(2) 0.112(3) Uani 1 1 d . . . . .
O5 O 0.1672(4) 0.2600(5) 0.0896(2) 0.114(3) Uani 1 1 d . . . . .
O6 O 0.2922(3) 0.1491(4) 0.05081(18) 0.089(2) Uani 1 1 d . . . . .
O7 O 0.8828(5) 0.3992(5) -0.0351(3) 0.116(3) Uani 1 1 d . . . . .
O8 O 0.7780(6) 0.4452(4) -0.0315(3) 0.111(3) Uani 1 1 d . . . . .
O9 O 0.8192(5) 0.4784(5) 0.0544(2) 0.139(4) Uani 1 1 d . . . . .
O10 O 1.1484(5) 0.0944(7) 0.2354(4) 0.170(5) Uani 1 1 d . . . . .
O11 O 1.1130(5) 0.1996(8) 0.2426(3) 0.167(5) Uani 1 1 d . . . . .
O12 O 1.0760(4) 0.1830(5) 0.3242(2) 0.121(3) Uani 1 1 d . . . . .
O13 O 0.3098(4) -0.0812(5) 0.3692(2) 0.114(3) Uani 1 1 d . . . . .
O14 O 0.2087(5) -0.1368(6) 0.3788(3) 0.148(3) Uani 1 1 d . . . . .
O15 O 0.1252(4) -0.0422(4) 0.3330(2) 0.100(2) Uani 1 1 d . . . . .
O16 O 0.2280(5) 0.4739(7) 0.3138(3) 0.158(2) Uani 1 1 d . . . . .
O17 O 0.2845(6) 0.5540(6) 0.3461(3) 0.158(2) Uani 1 1 d . . . . .
O18 O 0.0952(6) 0.5254(6) 0.3186(3) 0.158(2) Uani 1 1 d . . . . .
O19 O 1.1419(5) 0.1824(4) 0.1629(3) 0.135(3) Uani 1 1 d . . . . .
O20 O 1.0719(10) 0.0798(17) 0.1632(10) 0.417(19) Uani 1 1 d . . . . .
C1 C 0.4696(8) -0.1737(8) 0.3602(4) 0.121(5) Uani 1 1 d . . . . .
C2 C 0.5440(5) -0.2013(6) 0.3554(4) 0.098(4) Uani 1 1 d . . . . .
H2 H 0.5786 -0.1808 0.3764 0.117 Uiso 1 1 calc R U . . .
C3 C 0.5484(7) -0.2794(7) 0.3584(4) 0.138(5) Uani 1 1 d . . . . .
H3A H 0.5961 -0.2936 0.3557 0.206 Uiso 1 1 calc R U . . .
H3B H 0.5173 -0.2990 0.3362 0.206 Uiso 1 1 calc R U . . .
H3C H 0.5344 -0.2937 0.3853 0.206 Uiso 1 1 calc R U . . .
C4 C 0.5904(4) -0.1260(6) 0.3067(4) 0.086(4) Uani 1 1 d . . . . .
C5 C 0.5823(5) -0.0679(5) 0.3310(3) 0.065(2) Uani 1 1 d . . . . .
H5 H 0.5568 -0.0694 0.3546 0.078 Uiso 1 1 calc R U . . .
C6 C 0.6123(5) -0.0095(5) 0.3195(3) 0.068(2) Uani 1 1 d . . . . .
C7 C 0.6485(4) -0.0070(5) 0.2830(3) 0.058(2) Uani 1 1 d . . . . .
C8 C 0.6551(5) -0.0637(5) 0.2573(3) 0.066(2) Uani 1 1 d . . . . .
C9 C 0.6231(5) -0.1196(6) 0.2685(3) 0.085(3) Uani 1 1 d . . . . .
H9 H 0.6222 -0.1563 0.2504 0.102 Uiso 1 1 calc R U . . .
C10 C 0.6116(7) 0.0537(7) 0.3467(3) 0.114(4) Uani 1 1 d . . . . .
H10A H 0.6588 0.0634 0.3586 0.172 Uiso 1 1 calc R U . . .
H10B H 0.5816 0.0466 0.3691 0.172 Uiso 1 1 calc R U . . .
H10C H 0.5939 0.0908 0.3295 0.172 Uiso 1 1 calc R U . . .
C11 C 0.6935(6) -0.0636(5) 0.2182(2) 0.085(3) Uani 1 1 d . . . . .
H11A H 0.6901 -0.1073 0.2054 0.127 Uiso 1 1 calc R U . . .
H11B H 0.7424 -0.0527 0.2255 0.127 Uiso 1 1 calc R U . . .
H11C H 0.6726 -0.0309 0.1986 0.127 Uiso 1 1 calc R U . . .
C12 C 1.1310(9) 0.1493(11) 0.2599(6) 0.136(6) Uani 1 1 d . . . . .
C13 C 1.1278(7) 0.1404(10) 0.3053(5) 0.158(7) Uani 1 1 d . . . . .
H13 H 1.1190 0.0931 0.3115 0.189 Uiso 1 1 calc R U . . .
C14 C 1.2001(7) 0.1610(9) 0.3256(5) 0.160(6) Uani 1 1 d . . . . .
H14A H 1.2335 0.1256 0.3222 0.240 Uiso 1 1 calc R U . . .
H14B H 1.1973 0.1693 0.3552 0.240 Uiso 1 1 calc R U . . .
H14C H 1.2152 0.2011 0.3123 0.240 Uiso 1 1 calc R U . . .
C15 C 1.0064(5) 0.1626(8) 0.3109(3) 0.100(5) Uani 1 1 d . . . . .
C16 C 0.9900(7) 0.1103(8) 0.2848(4) 0.104(5) Uani 1 1 d . . . . .
H16 H 1.0265 0.0850 0.2752 0.125 Uiso 1 1 calc R U . . .
C17 C 0.9195(5) 0.0926(5) 0.2718(3) 0.074(3) Uani 1 1 d . . . . .
C18 C 0.8678(4) 0.1376(6) 0.2874(3) 0.075(3) Uani 1 1 d . . . . .
C19 C 0.8844(5) 0.1921(5) 0.3135(2) 0.071(3) Uani 1 1 d . . . . .
C20 C 0.9547(4) 0.2025(6) 0.3248(2) 0.080(3) Uani 1 1 d . . . . .
H20 H 0.9680 0.2381 0.3428 0.097 Uiso 1 1 calc R U . . .
C21 C 0.9012(7) 0.0356(7) 0.2401(3) 0.111(4) Uani 1 1 d . . . . .
H21A H 0.8509 0.0290 0.2369 0.166 Uiso 1 1 calc R U . . .
H21B H 0.9241 -0.0050 0.2504 0.166 Uiso 1 1 calc R U . . .
H21C H 0.9174 0.0472 0.2133 0.166 Uiso 1 1 calc R U . . .
C22 C 0.8280(4) 0.2335(5) 0.3273(3) 0.071(3) Uani 1 1 d . . . . .
H22A H 0.8459 0.2600 0.3512 0.106 Uiso 1 1 calc R U . . .
H22B H 0.7903 0.2053 0.3351 0.106 Uiso 1 1 calc R U . . .
H22C H 0.8104 0.2626 0.3046 0.106 Uiso 1 1 calc R U . . .
C23 C 0.8377(10) 0.4334(11) -0.0173(4) 0.134(7) Uani 1 1 d . . . . .
C24 C 0.8710(7) 0.4653(9) 0.0242(4) 0.148(7) Uani 1 1 d . . . . .
H24 H 0.9098 0.4375 0.0371 0.178 Uiso 1 1 calc R U . . .
C25 C 0.7835(6) 0.4240(7) 0.0731(3) 0.088(4) Uani 1 1 d . . . . .
C26 C 0.7923(4) 0.3630(7) 0.0592(3) 0.085(3) Uani 1 1 d . . . . .
H26 H 0.8223 0.3542 0.0383 0.102 Uiso 1 1 calc R U . . .
C27 C 0.7524(4) 0.3088(5) 0.0780(3) 0.066(3) Uani 1 1 d . . . . .
C28 C 0.7090(4) 0.3250(5) 0.1099(2) 0.048(2) Uani 1 1 d . . . . .
C29 C 0.7039(4) 0.3909(6) 0.1219(3) 0.071(3) Uani 1 1 d . . . . .
C30 C 0.7431(5) 0.4361(6) 0.1033(3) 0.078(3) Uani 1 1 d . . . . .
H30 H 0.7413 0.4802 0.1128 0.093 Uiso 1 1 calc R U . . .
C31 C 0.7589(6) 0.2339(7) 0.0638(4) 0.118(4) Uani 1 1 d . . . . .
H31A H 0.7513 0.2048 0.0871 0.177 Uiso 1 1 calc R U . . .
H31B H 0.8054 0.2263 0.0551 0.177 Uiso 1 1 calc R U . . .
H31C H 0.7241 0.2248 0.0407 0.177 Uiso 1 1 calc R U . . .
C32 C 0.6621(6) 0.4105(5) 0.1590(3) 0.084(3) Uani 1 1 d . . . . .
H32A H 0.6688 0.4575 0.1650 0.126 Uiso 1 1 calc R U . . .
H32B H 0.6786 0.3847 0.1835 0.126 Uiso 1 1 calc R U . . .
H32C H 0.6127 0.4018 0.1518 0.126 Uiso 1 1 calc R U . . .
C33 C 0.2096(6) 0.2396(6) 0.0633(3) 0.076(3) Uani 1 1 d . . . . .
C34 C 0.2299(4) 0.1677(7) 0.0690(3) 0.089(4) Uani 1 1 d . . . . .
H34 H 0.2345 0.1565 0.0992 0.107 Uiso 1 1 calc R U . . .
C35 C 0.1750(6) 0.1217(10) 0.0454(5) 0.168(7) Uani 1 1 d . . . . .
H35A H 0.1288 0.1321 0.0537 0.252 Uiso 1 1 calc R U . . .
H35B H 0.1863 0.0757 0.0522 0.252 Uiso 1 1 calc R U . . .
H35C H 0.1755 0.1283 0.0155 0.252 Uiso 1 1 calc R U . . .
C36 C 0.3583(5) 0.1643(5) 0.0714(3) 0.064(3) Uani 1 1 d . . . . .
C37 C 0.4135(5) 0.1383(5) 0.0571(3) 0.077(3) Uani 1 1 d . . . . .
H37 H 0.4084 0.1114 0.0330 0.092 Uiso 1 1 calc R U . . .
C38 C 0.4797(4) 0.1497(5) 0.0768(3) 0.061(2) Uani 1 1 d . . . . .
C39 C 0.4863(4) 0.1946(4) 0.1108(2) 0.052(2) Uani 1 1 d . . . . .
C40 C 0.4267(5) 0.2219(5) 0.1259(2) 0.063(2) Uani 1 1 d . . . . .
C41 C 0.3608(5) 0.2056(6) 0.1063(3) 0.084(3) Uani 1 1 d . . . . .
H41 H 0.3196 0.2221 0.1162 0.101 Uiso 1 1 calc R U . . .
C42 C 0.5439(5) 0.1175(6) 0.0592(3) 0.110(4) Uani 1 1 d . . . . .
H42A H 0.5760 0.1015 0.0822 0.164 Uiso 1 1 calc R U . . .
H42B H 0.5674 0.1502 0.0433 0.164 Uiso 1 1 calc R U . . .
H42C H 0.5287 0.0806 0.0412 0.164 Uiso 1 1 calc R U . . .
C43 C 0.4343(5) 0.2714(5) 0.1659(3) 0.081(3) Uani 1 1 d . . . . .
H43A H 0.4013 0.3078 0.1613 0.122 Uiso 1 1 calc R U . . .
H43B H 0.4817 0.2890 0.1695 0.122 Uiso 1 1 calc R U . . .
H43C H 0.4246 0.2472 0.1909 0.122 Uiso 1 1 calc R U . . .
C44 C 0.6862(5) 0.0596(4) 0.2693(2) 0.059(2) Uani 1 1 d . . . . .
C45 C 0.7536(4) 0.0731(4) 0.2855(2) 0.052(2) Uani 1 1 d . . . . .
H45 H 0.7744 0.0478 0.3079 0.063 Uiso 1 1 calc R U . . .
C46 C 0.7905(4) 0.1239(4) 0.2688(2) 0.054(2) Uani 1 1 d . . . . .
C47 C 0.7627(4) 0.1651(5) 0.2354(2) 0.054(2) Uani 1 1 d . . . . .
C48 C 0.8009(4) 0.2134(5) 0.2152(2) 0.058(2) Uani 1 1 d . . . . .
H48 H 0.8481 0.2205 0.2249 0.070 Uiso 1 1 calc R U . . .
C49 C 0.7727(4) 0.2495(4) 0.1830(2) 0.058(2) Uani 1 1 d . . . . .
H49 H 0.7994 0.2829 0.1716 0.069 Uiso 1 1 calc R U . . .
C50 C 0.7001(3) 0.2374(4) 0.1653(2) 0.0421(18) Uani 1 1 d . . . . .
C51 C 0.6693(4) 0.2737(4) 0.1287(2) 0.050(2) Uani 1 1 d . . . . .
C52 C 0.6007(4) 0.2587(5) 0.1145(2) 0.056(2) Uani 1 1 d . . . . .
H52 H 0.5796 0.2835 0.0919 0.068 Uiso 1 1 calc R U . . .
C53 C 0.5589(4) 0.2073(4) 0.1320(2) 0.052(2) Uani 1 1 d . . . . .
C54 C 0.5880(4) 0.1737(4) 0.1666(2) 0.053(2) Uani 1 1 d . . . . .
C55 C 0.5518(4) 0.1222(4) 0.1856(2) 0.061(2) Uani 1 1 d . . . . .
H55 H 0.5055 0.1128 0.1751 0.073 Uiso 1 1 calc R U . . .
C56 C 0.5809(4) 0.0856(4) 0.2184(3) 0.058(2) Uani 1 1 d . . . . .
H56 H 0.5544 0.0524 0.2302 0.069 Uiso 1 1 calc R U . . .
C57 C 0.6536(4) 0.0979(4) 0.2355(2) 0.052(2) Uani 1 1 d . . . . .
C58 C 0.6911(4) 0.1467(4) 0.2196(2) 0.050(2) Uani 1 1 d . . . . .
C59 C 0.6596(4) 0.1888(4) 0.1836(2) 0.051(2) Uani 1 1 d . . . . .
C60 C 0.2436(10) -0.0931(9) 0.3601(5) 0.136(6) Uani 1 1 d . . . . .
C61 C 0.2044(8) -0.0399(7) 0.3295(3) 0.123(5) Uani 1 1 d . . . . .
H61 H 0.2235 0.0053 0.3345 0.148 Uiso 1 1 calc R U . . .
C62 C 0.2148(9) -0.0650(12) 0.2839(4) 0.226(11) Uani 1 1 d . . . . .
H62A H 0.2633 -0.0590 0.2785 0.339 Uiso 1 1 calc R U . . .
H62B H 0.1847 -0.0397 0.2637 0.339 Uiso 1 1 calc R U . . .
H62C H 0.2026 -0.1117 0.2815 0.339 Uiso 1 1 calc R U . . .
C63 C 0.1075(6) -0.0057(5) 0.3676(3) 0.075(3) Uani 1 1 d . . . . .
C64 C 0.1551(6) 0.0176(5) 0.3993(3) 0.073(3) Uani 1 1 d . . . . .
H64 H 0.2034 0.0095 0.3991 0.088 Uiso 1 1 calc R U . . .
C65 C 0.1275(6) 0.0549(5) 0.4328(3) 0.078(3) Uani 1 1 d . . . . .
C66 C 0.0553(4) 0.0673(4) 0.4319(2) 0.048(2) Uani 1 1 d . . . . .
C67 C 0.0082(5) 0.0409(4) 0.3981(3) 0.063(2) Uani 1 1 d . . . . .
C68 C 0.0346(6) 0.0032(5) 0.3684(3) 0.073(3) Uani 1 1 d . . . . .
H68 H 0.0038 -0.0176 0.3480 0.088 Uiso 1 1 calc R U . . .
C69 C 0.0000 0.0721(6) 0.5000 0.049(3) Uani 1 2 d S T P . .
H69 H 0.0000 0.0254 0.5000 0.058 Uiso 1 2 calc R U P . .
C70 C 0.0261(4) 0.1068(5) 0.4667(3) 0.061(2) Uani 1 1 d . . . . .
C71 C -0.0693(5) 0.0561(5) 0.3973(2) 0.072(3) Uani 1 1 d . . . . .
H71A H -0.0918 0.0480 0.3694 0.108 Uiso 1 1 calc R U . . .
H71B H -0.0756 0.1023 0.4047 0.108 Uiso 1 1 calc R U . . .
H71C H -0.0902 0.0277 0.4172 0.108 Uiso 1 1 calc R U . . .
C72 C 0.1823(6) 0.0846(6) 0.4682(3) 0.098(4) Uani 1 1 d . . . . .
H72A H 0.1573 0.1075 0.4889 0.147 Uiso 1 1 calc R U . . .
H72B H 0.2131 0.1156 0.4557 0.147 Uiso 1 1 calc R U . . .
H72C H 0.2099 0.0488 0.4816 0.147 Uiso 1 1 calc R U . . .
C73 C 0.0270(4) 0.1800(4) 0.4663(2) 0.0442(18) Uani 1 1 d . . . . .
C74 C 0.0000 0.2116(6) 0.5000 0.055(3) Uani 1 2 d S T P . .
C75 C 0.0000 0.2835(6) 0.5000 0.044(3) Uani 1 2 d S T P . .
C76 C 0.0240(4) 0.3214(4) 0.4650(2) 0.049(2) Uani 1 1 d . . . . .
C77 C 0.0479(4) 0.2800(5) 0.4318(3) 0.058(2) Uani 1 1 d . . . . .
H77 H 0.0637 0.3021 0.4087 0.070 Uiso 1 1 calc R U . . .
C78 C 0.0494(4) 0.2147(5) 0.4312(3) 0.059(2) Uani 1 1 d . . . . .
H78 H 0.0649 0.1917 0.4083 0.070 Uiso 1 1 calc R U . . .
C79 C 0.0000 0.4208(8) 0.5000 0.073(4) Uiso 1 2 d S . P . .
H79 H 0.0000 0.4674 0.5000 0.087 Uiso 1 2 calc R U P . .
C80 C 0.0229(4) 0.3914(5) 0.4657(3) 0.057(2) Uani 1 1 d . . . . .
C81 C 0.0432(5) 0.4262(5) 0.4282(3) 0.064(2) Uani 1 1 d . . . . .
C82 C -0.0031(5) 0.4349(5) 0.3923(3) 0.069(3) Uani 1 1 d . . . . .
C83 C 0.0149(6) 0.4637(5) 0.3546(3) 0.088(3) Uani 1 1 d . . . . .
H83 H -0.0152 0.4603 0.3299 0.106 Uiso 1 1 calc R U . . .
C84 C 0.0757(7) 0.4957(5) 0.3552(3) 0.083(3) Uani 1 1 d . . . . .
C85 C 0.1241(7) 0.4940(6) 0.3914(4) 0.101(4) Uani 1 1 d . . . . .
H85 H 0.1677 0.5150 0.3906 0.121 Uiso 1 1 calc R U . . .
C86 C 0.1093(5) 0.4626(5) 0.4278(3) 0.069(2) Uani 1 1 d . . . . .
C87 C 0.1614(6) 0.4565(7) 0.4696(4) 0.114(4) Uani 1 1 d . . . . .
H87A H 0.2045 0.4801 0.4659 0.172 Uiso 1 1 calc R U . . .
H87B H 0.1717 0.4100 0.4753 0.172 Uiso 1 1 calc R U . . .
H87C H 0.1394 0.4756 0.4929 0.172 Uiso 1 1 calc R U . . .
C88 C -0.0759(6) 0.4022(7) 0.3933(4) 0.128(5) Uani 1 1 d . . . . .
H88A H -0.1105 0.4282 0.3764 0.193 Uiso 1 1 calc R U . . .
H88B H -0.0883 0.4006 0.4219 0.193 Uiso 1 1 calc R U . . .
H88C H -0.0746 0.3575 0.3821 0.193 Uiso 1 1 calc R U . . .
C94 C 0.8977(9) 0.5389(10) 0.0158(4) 0.192(9) Uani 1 1 d . . . . .
H94A H 0.9025 0.5444 -0.0139 0.288 Uiso 1 1 calc R U . . .
H94B H 0.9427 0.5461 0.0315 0.288 Uiso 1 1 calc R U . . .
H94C H 0.8641 0.5708 0.0245 0.288 Uiso 1 1 calc R U . . .
C95 C 0.1508(8) 0.6052(9) 0.2774(4) 0.158(2) Uani 1 1 d . . . . .
H95A H 0.1338 0.5756 0.2549 0.236 Uiso 1 1 calc R U . . .
H95B H 0.1979 0.6197 0.2732 0.236 Uiso 1 1 calc R U . . .
H95C H 0.1202 0.6436 0.2777 0.236 Uiso 1 1 calc R U . . .
C96 C 0.2170(11) 0.5400(12) 0.3215(5) 0.158(2) Uani 1 1 d . . . . .
C97 C 0.1517(9) 0.5693(10) 0.3186(4) 0.158(2) Uani 1 1 d . . . . .
H97 H 0.1494 0.6020 0.3415 0.189 Uiso 1 1 calc R U . . .
N1 N 0.1557(5) 0.8670(8) 0.4630(3) 0.137(4) Uani 1 1 d . . . . .
H1A H 0.1723 0.8258 0.4684 0.164 Uiso 1 1 d R U . . .
H1B H 0.1881 0.8909 0.4510 0.164 Uiso 1 1 d R U . . .
C92 C 0.1346(7) 0.8989(11) 0.5013(4) 0.182(9) Uani 1 1 d . . . . .
H92A H 0.1464 0.8701 0.5251 0.272 Uiso 1 1 calc R U . . .
H92B H 0.0845 0.9068 0.4983 0.272 Uiso 1 1 calc R U . . .
H92C H 0.1591 0.9409 0.5057 0.272 Uiso 1 1 calc R U . . .
C93 C 0.0860(8) 0.8646(12) 0.4348(4) 0.185(7) Uani 1 1 d . . . . .
H93A H 0.0955 0.8548 0.4062 0.278 Uiso 1 1 calc R U . . .
H93B H 0.0626 0.9073 0.4356 0.278 Uiso 1 1 calc R U . . .
H93C H 0.0561 0.8303 0.4447 0.278 Uiso 1 1 calc R U . . .

loop_
_atom_site_aniso_label
_atom_site_aniso_U_11
_atom_site_aniso_U_22
_atom_site_aniso_U_33
_atom_site_aniso_U_23
_atom_site_aniso_U_13
_atom_site_aniso_U_12
Zn1 0.0735(6) 0.0897(10) 0.0920(7) 0.0250(8) 0.0318(5) 0.0042(7)
Zn2 0.314(4) 0.398(7) 0.249(3) 0.090(4) 0.141(3) 0.153(5)
O1 0.104(6) 0.267(15) 0.089(5) 0.042(7) 0.025(5) 0.019(7)
O2 0.137(6) 0.087(7) 0.155(7) 0.019(6) 0.053(6) -0.006(5)
O3 0.078(4) 0.053(5) 0.161(6) 0.029(5) 0.031(4) -0.008(4)
O4 0.097(5) 0.140(9) 0.098(5) 0.022(6) -0.003(4) 0.038(5)
O5 0.095(5) 0.139(8) 0.112(5) -0.017(5) 0.036(4) -0.021(5)
O6 0.085(5) 0.099(6) 0.079(4) -0.009(4) -0.004(3) 0.009(4)
O7 0.120(6) 0.117(7) 0.116(6) 0.005(5) 0.034(5) -0.025(5)
O8 0.153(8) 0.074(6) 0.109(6) 0.030(5) 0.021(6) 0.012(6)
O9 0.207(9) 0.127(8) 0.085(5) -0.015(5) 0.021(5) -0.103(7)
O10 0.138(8) 0.181(12) 0.203(10) 0.064(10) 0.077(7) 0.047(8)
O11 0.143(8) 0.199(14) 0.171(9) 0.093(9) 0.073(7) 0.040(8)
O12 0.075(5) 0.159(9) 0.131(6) 0.065(6) 0.020(4) 0.013(5)
O13 0.083(5) 0.160(9) 0.098(5) -0.001(5) 0.001(4) 0.023(6)
O14 0.119(6) 0.117(8) 0.202(9) 0.005(9) -0.018(6) 0.024(7)
O15 0.120(6) 0.102(7) 0.084(4) -0.015(4) 0.038(4) 0.039(5)
O16 0.166(4) 0.189(6) 0.129(3) 0.001(4) 0.077(3) -0.018(4)
O17 0.166(4) 0.189(6) 0.129(3) 0.001(4) 0.077(3) -0.018(4)
O18 0.166(4) 0.189(6) 0.129(3) 0.001(4) 0.077(3) -0.018(4)
O19 0.204(9) 0.042(5) 0.170(7) 0.030(5) 0.084(7) 0.025(6)
O20 0.180(14) 0.46(4) 0.63(5) -0.10(4) 0.16(2) -0.06(2)
C1 0.146(12) 0.150(15) 0.065(7) 0.034(8) 0.000(8) -0.033(10)
C2 0.070(6) 0.078(9) 0.158(10) 0.034(7) 0.077(7) 0.016(6)
C3 0.132(10) 0.112(13) 0.175(12) 0.048(10) 0.044(9) -0.065(9)
C4 0.055(5) 0.081(10) 0.125(8) 0.060(8) 0.017(5) 0.008(6)
C5 0.073(6) 0.044(7) 0.081(6) 0.023(5) 0.020(5) -0.002(5)
C6 0.082(6) 0.049(7) 0.072(5) 0.002(5) 0.003(5) 0.004(5)
C7 0.052(5) 0.048(7) 0.074(5) 0.026(5) -0.005(4) 0.013(4)
C8 0.085(6) 0.028(6) 0.085(6) 0.029(5) 0.008(5) 0.007(5)
C9 0.072(6) 0.069(9) 0.116(7) -0.008(6) 0.017(5) -0.002(6)
C10 0.158(11) 0.096(11) 0.094(7) 0.006(7) 0.039(7) 0.033(9)
C11 0.142(9) 0.052(7) 0.059(5) 0.005(5) 0.007(5) -0.013(6)
C12 0.148(13) 0.118(16) 0.151(14) 0.026(12) 0.067(11) 0.023(12)
C13 0.091(9) 0.21(2) 0.179(14) 0.087(13) 0.046(9) 0.044(11)
C14 0.097(10) 0.159(16) 0.216(15) 0.056(13) -0.022(9) 0.015(10)
C15 0.043(6) 0.177(15) 0.077(7) 0.059(8) -0.017(5) -0.044(8)
C16 0.087(9) 0.142(13) 0.088(8) 0.070(8) 0.034(7) 0.050(8)
C17 0.074(7) 0.074(8) 0.076(6) 0.035(6) 0.015(5) 0.004(6)
C18 0.056(5) 0.099(9) 0.073(6) 0.049(6) 0.015(4) 0.031(6)
C19 0.087(7) 0.086(8) 0.039(4) -0.003(5) 0.000(4) -0.046(6)
C20 0.028(5) 0.145(11) 0.067(5) 0.020(6) -0.001(4) -0.026(6)
C21 0.138(10) 0.107(11) 0.091(7) -0.024(7) 0.029(7) 0.004(8)
C22 0.052(5) 0.067(7) 0.095(6) -0.036(6) 0.020(4) -0.008(5)
C23 0.130(11) 0.202(19) 0.076(8) -0.056(10) 0.048(8) -0.087(13)
C24 0.127(10) 0.222(19) 0.102(9) -0.019(10) 0.044(8) -0.087(12)
C25 0.116(9) 0.076(10) 0.069(6) 0.007(7) -0.005(6) -0.045(8)
C26 0.069(5) 0.095(9) 0.093(7) 0.083(8) 0.020(5) -0.001(7)
C27 0.061(5) 0.066(7) 0.065(5) -0.003(5) -0.026(4) 0.003(5)
C28 0.066(5) 0.020(5) 0.058(4) -0.012(4) 0.001(4) 0.001(4)
C29 0.042(5) 0.097(10) 0.073(6) 0.025(6) 0.004(4) -0.011(5)
C30 0.109(7) 0.074(8) 0.049(5) -0.025(5) 0.002(5) -0.003(7)
C31 0.124(9) 0.100(12) 0.138(10) -0.012(9) 0.055(7) 0.032(8)
C32 0.126(8) 0.059(7) 0.071(5) -0.011(5) 0.025(5) -0.003(6)
C33 0.097(7) 0.061(8) 0.068(6) 0.019(6) 0.004(6) 0.004(7)
C34 0.043(5) 0.131(12) 0.091(6) -0.017(7) -0.006(5) -0.013(6)
C35 0.096(9) 0.23(2) 0.176(13) -0.083(14) 0.015(8) -0.028(11)
C36 0.057(6) 0.081(8) 0.052(5) 0.012(5) -0.003(4) -0.012(5)
C37 0.081(7) 0.063(8) 0.088(6) -0.023(6) 0.018(6) -0.008(6)
C38 0.058(5) 0.039(6) 0.086(6) -0.004(5) -0.001(4) -0.002(4)
C39 0.045(5) 0.038(6) 0.069(5) 0.018(4) -0.013(4) -0.013(4)
C40 0.065(6) 0.066(7) 0.056(5) 0.003(4) -0.001(4) 0.010(5)
C41 0.045(5) 0.124(11) 0.085(6) 0.020(7) 0.017(5) 0.016(6)
C42 0.103(8) 0.107(11) 0.121(8) -0.058(8) 0.024(7) -0.004(7)
C43 0.088(7) 0.063(8) 0.091(6) -0.020(6) -0.001(5) 0.024(6)
C44 0.085(6) 0.017(5) 0.074(5) 0.015(4) -0.006(5) -0.006(4)
C45 0.051(5) 0.046(6) 0.055(4) 0.024(4) -0.016(4) -0.012(4)
C46 0.056(5) 0.043(6) 0.060(5) -0.003(4) -0.002(4) 0.012(4)
C47 0.057(5) 0.054(6) 0.052(4) 0.018(4) 0.005(4) 0.024(4)
C48 0.061(5) 0.066(7) 0.042(4) 0.008(4) -0.020(4) 0.012(5)
C49 0.075(6) 0.035(6) 0.063(5) 0.002(4) 0.006(4) 0.001(5)
C50 0.045(4) 0.024(5) 0.056(4) 0.001(4) -0.003(3) -0.008(4)
C51 0.066(5) 0.020(5) 0.063(4) 0.018(4) 0.000(4) 0.010(4)
C52 0.061(5) 0.050(6) 0.054(4) 0.009(4) -0.014(4) 0.003(4)
C53 0.056(5) 0.033(6) 0.068(5) -0.006(4) 0.003(4) 0.002(4)
C54 0.067(5) 0.044(6) 0.045(4) -0.015(4) -0.003(4) 0.003(4)
C55 0.073(5) 0.042(6) 0.060(5) 0.025(4) -0.031(4) -0.015(5)
C56 0.074(6) 0.026(6) 0.074(5) -0.018(4) 0.012(4) -0.009(4)
C57 0.064(5) 0.026(5) 0.069(5) 0.016(4) 0.017(4) 0.000(4)
C58 0.048(4) 0.042(6) 0.057(4) 0.000(4) 0.001(3) 0.017(4)
C59 0.059(5) 0.043(6) 0.049(4) -0.006(4) -0.014(3) -0.012(4)
C60 0.151(15) 0.130(15) 0.135(11) -0.034(11) 0.065(11) -0.037(12)
C61 0.191(14) 0.098(11) 0.078(7) 0.058(7) -0.003(8) 0.045(10)
C62 0.252(19) 0.37(3) 0.066(7) -0.022(11) 0.042(9) 0.15(2)
C63 0.093(8) 0.045(7) 0.091(7) 0.006(6) 0.024(6) 0.009(6)
C64 0.085(7) 0.037(6) 0.102(7) 0.016(6) 0.033(6) 0.010(5)
C65 0.114(9) 0.039(7) 0.084(6) -0.012(5) 0.020(6) -0.009(6)
C66 0.045(5) 0.029(5) 0.073(5) 0.013(4) 0.018(4) 0.012(4)
C67 0.107(7) 0.015(5) 0.069(5) -0.019(4) 0.010(5) 0.000(5)
C68 0.105(8) 0.053(7) 0.063(5) 0.003(5) 0.011(5) 0.014(6)
C69 0.071(7) 0.015(7) 0.060(6) 0.000 0.005(5) 0.000
C70 0.053(5) 0.050(7) 0.082(5) -0.002(5) 0.008(4) -0.010(4)
C71 0.105(7) 0.061(7) 0.049(4) -0.003(4) 0.003(4) 0.024(6)
C72 0.104(8) 0.099(10) 0.090(7) -0.032(7) -0.001(6) 0.000(7)
C73 0.049(4) 0.022(5) 0.063(4) -0.003(4) 0.012(3) -0.002(4)
C74 0.051(6) 0.035(8) 0.077(7) 0.000 0.001(6) 0.000
C75 0.039(6) 0.024(7) 0.068(7) 0.000 -0.004(5) 0.000
C76 0.058(5) 0.039(6) 0.050(4) -0.011(4) -0.002(4) 0.001(4)
C77 0.059(5) 0.047(7) 0.067(5) 0.005(5) -0.002(4) 0.004(5)
C78 0.068(5) 0.039(6) 0.068(5) -0.004(5) 0.004(4) 0.006(5)
C80 0.071(6) 0.036(6) 0.067(5) -0.004(5) 0.018(4) 0.010(5)
C81 0.088(6) 0.035(6) 0.071(5) -0.006(5) 0.013(5) 0.004(5)
C82 0.077(6) 0.050(7) 0.080(6) 0.009(5) -0.003(5) 0.023(5)
C83 0.120(9) 0.061(8) 0.090(7) 0.028(6) 0.041(6) -0.005(7)
C84 0.123(9) 0.047(7) 0.088(7) 0.039(6) 0.063(7) 0.027(7)
C85 0.135(10) 0.059(8) 0.120(9) 0.029(7) 0.065(8) -0.010(7)
C86 0.077(6) 0.034(6) 0.098(7) -0.009(5) 0.019(5) -0.008(5)
C87 0.116(9) 0.092(10) 0.139(10) 0.012(8) 0.033(8) -0.024(8)
C88 0.110(9) 0.149(13) 0.118(9) 0.067(9) -0.037(7) -0.033(8)
C94 0.207(15) 0.23(2) 0.146(11) -0.028(12) 0.071(11) -0.174(16)
C95 0.166(4) 0.189(6) 0.129(3) 0.001(4) 0.077(3) -0.018(4)
C96 0.166(4) 0.189(6) 0.129(3) 0.001(4) 0.077(3) -0.018(4)
C97 0.166(4) 0.189(6) 0.129(3) 0.001(4) 0.077(3) -0.018(4)
N1 0.101(7) 0.200(13) 0.111(6) -0.030(9) 0.013(6) 0.043(8)
C92 0.113(9) 0.32(3) 0.113(10) -0.012(12) -0.007(8) 0.065(12)
C93 0.169(13) 0.23(2) 0.147(11) -0.044(15) -0.016(10) -0.016(16)

_geom_special_details            
;
 All esds (except the esd in the dihedral angle between two l.s. planes)
 are estimated using the full covariance matrix.  The cell esds are taken
 into account individually in the estimation of esds in distances, angles
 and torsion angles; correlations between esds in cell parameters are only
 used when they are defined by crystal symmetry.  An approximate (isotropic)
 treatment of cell esds is used for estimating esds involving l.s. planes.
;

loop_
_geom_bond_atom_site_label_1
_geom_bond_atom_site_label_2
_geom_bond_distance
_geom_bond_site_symmetry_2
_geom_bond_publ_flag
Zn1 O13 1.900(8) . ?
Zn1 O7 1.976(9) 3_445 ?
Zn1 O5 2.031(10) 4_545 ?
Zn1 O2 2.086(8) . ?
Zn2 O20 1.39(2) . ?
Zn2 O17 1.714(9) 4_645 ?
Zn2 O19 1.899(9) . ?
Zn2 O10 1.921(13) . ?
O1 C1 1.159(12) . ?
O2 C1 1.186(13) . ?
O3 C4 1.333(12) . ?
O3 C2 1.426(12) . ?
O4 C33 1.211(12) . ?
O5 C33 1.279(12) . ?
O5 Zn1 2.031(10) 4 ?
O6 C36 1.392(10) . ?
O6 C34 1.413(10) . ?
O7 C23 1.267(18) . ?
O7 Zn1 1.976(9) 3_554 ?
O8 C23 1.203(17) . ?
O9 C25 1.435(13) . ?
O9 C24 1.457(14) . ?
O10 C12 1.398(19) . ?
O11 C12 1.178(17) . ?
O12 C15 1.409(11) . ?
O12 C13 1.469(17) . ?
O13 C60 1.284(17) . ?
O14 C60 1.274(16) . ?
O15 C63 1.383(11) . ?
O15 C61 1.517(14) . ?
O16 C96 1.36(2) . ?
O17 C96 1.46(2) . ?
O17 Zn2 1.714(9) 4_655 ?
O18 C97 1.383(18) . ?
O18 C84 1.386(12) . ?
C1 C2 1.536(17) . ?
C2 C3 1.561(17) . ?
C2 H2 0.9800 . ?
C3 H3A 0.9600 . ?
C3 H3B 0.9600 . ?
C3 H3C 0.9600 . ?
C4 C5 1.407(15) . ?
C4 C9 1.417(13) . ?
C5 C6 1.358(13) . ?
C5 H5 0.9300 . ?
C6 C7 1.401(11) . ?
C6 C10 1.528(15) . ?
C7 C8 1.405(12) . ?
C7 C44 1.586(12) . ?
C8 C9 1.333(12) . ?
C8 C11 1.496(12) . ?
C9 H9 0.9300 . ?
C10 H10A 0.9600 . ?
C10 H10B 0.9600 . ?
C10 H10C 0.9600 . ?
C11 H11A 0.9600 . ?
C11 H11B 0.9600 . ?
C11 H11C 0.9600 . ?
C12 C13 1.46(2) . ?
C13 C14 1.517(19) . ?
C13 H13 0.9800 . ?
C14 H14A 0.9600 . ?
C14 H14B 0.9600 . ?
C14 H14C 0.9600 . ?
C15 C16 1.349(17) . ?
C15 C20 1.366(17) . ?
C16 C17 1.409(16) . ?
C16 H16 0.9300 . ?
C17 C18 1.449(13) . ?
C17 C21 1.535(15) . ?
C18 C19 1.385(14) . ?
C18 C46 1.554(12) . ?
C19 C20 1.366(11) . ?
C19 C22 1.449(12) . ?
C20 H20 0.9300 . ?
C21 H21A 0.9600 . ?
C21 H21B 0.9600 . ?
C21 H21C 0.9600 . ?
C22 H22A 0.9600 . ?
C22 H22B 0.9600 . ?
C22 H22C 0.9600 . ?
C23 C24 1.544(16) . ?
C24 C94 1.58(2) . ?
C24 H24 0.9800 . ?
C25 C30 1.304(14) . ?
C25 C26 1.308(16) . ?
C26 C27 1.476(13) . ?
C26 H26 0.9300 . ?
C27 C28 1.400(11) . ?
C27 C31 1.567(15) . ?
C28 C29 1.371(12) . ?
C28 C51 1.433(11) . ?
C29 C30 1.337(13) . ?
C29 C32 1.531(12) . ?
C30 H30 0.9300 . ?
C31 H31A 0.9600 . ?
C31 H31B 0.9600 . ?
C31 H31C 0.9600 . ?
C32 H32A 0.9600 . ?
C32 H32B 0.9600 . ?
C32 H32C 0.9600 . ?
C33 C34 1.488(15) . ?
C34 C35 1.530(16) . ?
C34 H34 0.9800 . ?
C35 H35A 0.9600 . ?
C35 H35B 0.9600 . ?
C35 H35C 0.9600 . ?
C36 C37 1.289(12) . ?
C36 C41 1.377(13) . ?
C37 C38 1.369(12) . ?
C37 H37 0.9300 . ?
C38 C39 1.398(11) . ?
C38 C42 1.528(12) . ?
C39 C40 1.379(11) . ?
C39 C53 1.497(10) . ?
C40 C41 1.383(12) . ?
C40 C43 1.603(12) . ?
C41 H41 0.9300 . ?
C42 H42A 0.9600 . ?
C42 H42B 0.9600 . ?
C42 H42C 0.9600 . ?
C43 H43A 0.9600 . ?
C43 H43B 0.9600 . ?
C43 H43C 0.9600 . ?
C44 C45 1.359(10) . ?
C44 C57 1.412(10) . ?
C45 C46 1.365(11) . ?
C45 H45 0.9300 . ?
C46 C47 1.404(10) . ?
C47 C48 1.394(12) . ?
C47 C58 1.450(10) . ?
C48 C49 1.321(10) . ?
C48 H48 0.9300 . ?
C49 C50 1.460(10) . ?
C49 H49 0.9300 . ?
C50 C59 1.395(10) . ?
C50 C51 1.443(9) . ?
C51 C52 1.370(10) . ?
C52 C53 1.437(11) . ?
C52 H52 0.9300 . ?
C53 C54 1.359(10) . ?
C54 C55 1.401(11) . ?
C54 C59 1.447(10) . ?
C55 C56 1.347(10) . ?
C55 H55 0.9300 . ?
C56 C57 1.456(11) . ?
C56 H56 0.9300 . ?
C57 C58 1.331(11) . ?
C58 C59 1.498(10) . ?
C60 C61 1.58(2) . ?
C61 C62 1.559(16) . ?
C61 H61 0.9800 . ?
C62 H62A 0.9600 . ?
C62 H62B 0.9600 . ?
C62 H62C 0.9600 . ?
C63 C64 1.368(13) . ?
C63 C68 1.398(13) . ?
C64 C65 1.434(13) . ?
C64 H64 0.9300 . ?
C65 C66 1.390(12) . ?
C65 C72 1.575(13) . ?
C66 C67 1.431(11) . ?
C66 C70 1.505(11) . ?
C67 C68 1.335(12) . ?
C67 C71 1.500(12) . ?
C68 H68 0.9300 . ?
C69 C70 1.390(10) . ?
C69 C70 1.390(10) 2_556 ?
C69 H69 0.9300 . ?
C70 C73 1.458(11) . ?
C71 H71A 0.9600 . ?
C71 H71B 0.9600 . ?
C71 H71C 0.9600 . ?
C72 H72A 0.9600 . ?
C72 H72B 0.9600 . ?
C72 H72C 0.9600 . ?
C73 C74 1.380(9) . ?
C73 C78 1.410(11) . ?
C74 C73 1.380(9) 2_556 ?
C74 C75 1.431(15) . ?
C75 C76 1.451(10) . ?
C75 C76 1.451(10) 2_556 ?
C76 C80 1.395(10) . ?
C76 C77 1.442(11) . ?
C77 C78 1.301(11) . ?
C77 H77 0.9300 . ?
C78 H78 0.9300 . ?
C79 C80 1.343(10) 2_556 ?
C79 C80 1.344(10) . ?
C79 H79 0.9300 . ?
C80 C81 1.458(12) . ?
C81 C82 1.383(12) . ?
C81 C86 1.451(12) . ?
C82 C83 1.397(12) . ?
C82 C88 1.529(14) . ?
C83 C84 1.316(14) . ?
C83 H83 0.9300 . ?
C84 C85 1.403(15) . ?
C85 C86 1.365(13) . ?
C85 H85 0.9300 . ?
C86 C87 1.585(15) . ?
C87 H87A 0.9600 . ?
C87 H87B 0.9600 . ?
C87 H87C 0.9600 . ?
C88 H88A 0.9600 . ?
C88 H88B 0.9600 . ?
C88 H88C 0.9600 . ?
C94 H94A 0.9600 . ?
C94 H94B 0.9600 . ?
C94 H94C 0.9600 . ?
C95 C97 1.487(18) . ?
C95 H95A 0.9600 . ?
C95 H95B 0.9600 . ?
C95 H95C 0.9600 . ?
C96 C97 1.37(2) . ?
C97 H97 0.9800 . ?
N1 C92 1.459(15) . ?
N1 C93 1.529(16) . ?
N1 H1A 0.8900 . ?
N1 H1B 0.8899 . ?
C92 H92A 0.9600 . ?
C92 H92B 0.9600 . ?
C92 H92C 0.9600 . ?
C93 H93A 0.9600 . ?
C93 H93B 0.9600 . ?
C93 H93C 0.9600 . ?

loop_
_geom_angle_atom_site_label_1
_geom_angle_atom_site_label_2
_geom_angle_atom_site_label_3
_geom_angle
_geom_angle_site_symmetry_1
_geom_angle_site_symmetry_3
_geom_angle_publ_flag
O13 Zn1 O7 113.5(4) . 3_445 ?
O13 Zn1 O5 121.8(4) . 4_545 ?
O7 Zn1 O5 113.8(3) 3_445 4_545 ?
O13 Zn1 O2 112.8(4) . . ?
O7 Zn1 O2 95.4(4) 3_445 . ?
O5 Zn1 O2 94.2(3) 4_545 . ?
O20 Zn2 O17 129.6(13) . 4_645 ?
O20 Zn2 O19 94.3(15) . . ?
O17 Zn2 O19 108.9(5) 4_645 . ?
O20 Zn2 O10 103.0(12) . . ?
O17 Zn2 O10 116.6(5) 4_645 . ?
O19 Zn2 O10 98.1(6) . . ?
C1 O2 Zn1 114.8(10) . . ?
C4 O3 C2 119.1(10) . . ?
C33 O5 Zn1 119.6(7) . 4 ?
C36 O6 C34 120.2(7) . . ?
C23 O7 Zn1 120.7(9) . 3_554 ?
C25 O9 C24 120.6(11) . . ?
C12 O10 Zn2 127.7(11) . . ?
C15 O12 C13 110.7(12) . . ?
C60 O13 Zn1 115.8(11) . . ?
C63 O15 C61 110.9(9) . . ?
C96 O17 Zn2 123.8(9) . 4_655 ?
C97 O18 C84 122.5(11) . . ?
O1 C1 O2 127.4(16) . . ?
O1 C1 C2 120.0(13) . . ?
O2 C1 C2 111.7(12) . . ?
O3 C2 C1 107.2(9) . . ?
O3 C2 C3 105.5(9) . . ?
C1 C2 C3 113.3(10) . . ?
O3 C2 H2 110.2 . . ?
C1 C2 H2 110.2 . . ?
C3 C2 H2 110.2 . . ?
C2 C3 H3A 109.5 . . ?
C2 C3 H3B 109.5 . . ?
H3A C3 H3B 109.5 . . ?
C2 C3 H3C 109.5 . . ?
H3A C3 H3C 109.5 . . ?
H3B C3 H3C 109.5 . . ?
O3 C4 C5 124.6(9) . . ?
O3 C4 C9 116.5(12) . . ?
C5 C4 C9 118.1(10) . . ?
C6 C5 C4 119.2(8) . . ?
C6 C5 H5 120.4 . . ?
C4 C5 H5 120.4 . . ?
C5 C6 C7 120.2(9) . . ?
C5 C6 C10 121.8(9) . . ?
C7 C6 C10 117.9(9) . . ?
C6 C7 C8 121.8(8) . . ?
C6 C7 C44 121.6(9) . . ?
C8 C7 C44 116.5(7) . . ?
C9 C8 C7 116.7(8) . . ?
C9 C8 C11 119.4(10) . . ?
C7 C8 C11 123.9(8) . . ?
C8 C9 C4 123.4(11) . . ?
C8 C9 H9 118.3 . . ?
C4 C9 H9 118.3 . . ?
C6 C10 H10A 109.5 . . ?
C6 C10 H10B 109.5 . . ?
H10A C10 H10B 109.5 . . ?
C6 C10 H10C 109.5 . . ?
H10A C10 H10C 109.5 . . ?
H10B C10 H10C 109.5 . . ?
C8 C11 H11A 109.5 . . ?
C8 C11 H11B 109.5 . . ?
H11A C11 H11B 109.5 . . ?
C8 C11 H11C 109.5 . . ?
H11A C11 H11C 109.5 . . ?
H11B C11 H11C 109.5 . . ?
O11 C12 O10 118.6(17) . . ?
O11 C12 C13 121.8(18) . . ?
O10 C12 C13 119.2(18) . . ?
C12 C13 O12 115.2(13) . . ?
C12 C13 C14 105.6(12) . . ?
O12 C13 C14 106.4(15) . . ?
C12 C13 H13 109.8 . . ?
O12 C13 H13 109.8 . . ?
C14 C13 H13 109.8 . . ?
C13 C14 H14A 109.5 . . ?
C13 C14 H14B 109.5 . . ?
H14A C14 H14B 109.5 . . ?
C13 C14 H14C 109.5 . . ?
H14A C14 H14C 109.5 . . ?
H14B C14 H14C 109.5 . . ?
C16 C15 C20 121.2(9) . . ?
C16 C15 O12 124.3(14) . . ?
C20 C15 O12 114.5(13) . . ?
C15 C16 C17 122.1(11) . . ?
C15 C16 H16 119.0 . . ?
C17 C16 H16 119.0 . . ?
C16 C17 C18 113.6(11) . . ?
C16 C17 C21 121.9(11) . . ?
C18 C17 C21 124.2(9) . . ?
C19 C18 C17 124.5(9) . . ?
C19 C18 C46 121.3(8) . . ?
C17 C18 C46 114.0(10) . . ?
C20 C19 C18 116.0(10) . . ?
C20 C19 C22 124.4(9) . . ?
C18 C19 C22 119.6(7) . . ?
C19 C20 C15 122.6(10) . . ?
C19 C20 H20 118.7 . . ?
C15 C20 H20 118.7 . . ?
C17 C21 H21A 109.5 . . ?
C17 C21 H21B 109.5 . . ?
H21A C21 H21B 109.5 . . ?
C17 C21 H21C 109.5 . . ?
H21A C21 H21C 109.5 . . ?
H21B C21 H21C 109.5 . . ?
C19 C22 H22A 109.5 . . ?
C19 C22 H22B 109.5 . . ?
H22A C22 H22B 109.5 . . ?
C19 C22 H22C 109.5 . . ?
H22A C22 H22C 109.5 . . ?
H22B C22 H22C 109.5 . . ?
O8 C23 O7 126.0(12) . . ?
O8 C23 C24 122.4(17) . . ?
O7 C23 C24 111.3(15) . . ?
O9 C24 C23 112.8(10) . . ?
O9 C24 C94 101.0(13) . . ?
C23 C24 C94 110.4(12) . . ?
O9 C24 H24 110.8 . . ?
C23 C24 H24 110.8 . . ?
C94 C24 H24 110.8 . . ?
C30 C25 C26 121.4(11) . . ?
C30 C25 O9 119.8(13) . . ?
C26 C25 O9 118.8(10) . . ?
C25 C26 C27 117.2(10) . . ?
C25 C26 H26 121.4 . . ?
C27 C26 H26 121.4 . . ?
C28 C27 C26 118.8(10) . . ?
C28 C27 C31 119.7(9) . . ?
C26 C27 C31 121.5(10) . . ?
C29 C28 C27 118.8(8) . . ?
C29 C28 C51 121.0(8) . . ?
C27 C28 C51 120.2(8) . . ?
C30 C29 C28 117.8(9) . . ?
C30 C29 C32 121.0(11) . . ?
C28 C29 C32 120.8(9) . . ?
C25 C30 C29 125.9(11) . . ?
C25 C30 H30 117.0 . . ?
C29 C30 H30 117.0 . . ?
C27 C31 H31A 109.5 . . ?
C27 C31 H31B 109.5 . . ?
H31A C31 H31B 109.5 . . ?
C27 C31 H31C 109.5 . . ?
H31A C31 H31C 109.5 . . ?
H31B C31 H31C 109.5 . . ?
C29 C32 H32A 109.5 . . ?
C29 C32 H32B 109.5 . . ?
H32A C32 H32B 109.5 . . ?
C29 C32 H32C 109.5 . . ?
H32A C32 H32C 109.5 . . ?
H32B C32 H32C 109.5 . . ?
O4 C33 O5 129.1(12) . . ?
O4 C33 C34 117.2(11) . . ?
O5 C33 C34 113.5(10) . . ?
O6 C34 C33 114.8(10) . . ?
O6 C34 C35 101.5(9) . . ?
C33 C34 C35 111.2(10) . . ?
O6 C34 H34 109.7 . . ?
C33 C34 H34 109.7 . . ?
C35 C34 H34 109.7 . . ?
C34 C35 H35A 109.5 . . ?
C34 C35 H35B 109.5 . . ?
H35A C35 H35B 109.5 . . ?
C34 C35 H35C 109.5 . . ?
H35A C35 H35C 109.5 . . ?
H35B C35 H35C 109.5 . . ?
C37 C36 C41 123.7(8) . . ?
C37 C36 O6 118.2(9) . . ?
C41 C36 O6 118.1(9) . . ?
C36 C37 C38 120.8(9) . . ?
C36 C37 H37 119.6 . . ?
C38 C37 H37 119.6 . . ?
C37 C38 C39 118.2(8) . . ?
C37 C38 C42 119.4(9) . . ?
C39 C38 C42 122.2(8) . . ?
C40 C39 C38 120.1(7) . . ?
C40 C39 C53 121.8(8) . . ?
C38 C39 C53 117.8(8) . . ?
C39 C40 C41 119.1(8) . . ?
C39 C40 C43 120.0(7) . . ?
C41 C40 C43 120.9(8) . . ?
C36 C41 C40 117.8(8) . . ?
C36 C41 H41 121.1 . . ?
C40 C41 H41 121.1 . . ?
C38 C42 H42A 109.5 . . ?
C38 C42 H42B 109.5 . . ?
H42A C42 H42B 109.5 . . ?
C38 C42 H42C 109.5 . . ?
H42A C42 H42C 109.5 . . ?
H42B C42 H42C 109.5 . . ?
C40 C43 H43A 109.5 . . ?
C40 C43 H43B 109.5 . . ?
H43A C43 H43B 109.5 . . ?
C40 C43 H43C 109.5 . . ?
H43A C43 H43C 109.5 . . ?
H43B C43 H43C 109.5 . . ?
C45 C44 C57 120.7(7) . . ?
C45 C44 C7 119.6(7) . . ?
C57 C44 C7 118.9(7) . . ?
C44 C45 C46 119.9(7) . . ?
C44 C45 H45 120.1 . . ?
C46 C45 H45 120.1 . . ?
C45 C46 C47 123.8(7) . . ?
C45 C46 C18 118.8(7) . . ?
C47 C46 C18 117.4(8) . . ?
C48 C47 C46 125.1(7) . . ?
C48 C47 C58 121.7(6) . . ?
C46 C47 C58 112.8(8) . . ?
C49 C48 C47 122.7(7) . . ?
C49 C48 H48 118.6 . . ?
C47 C48 H48 118.6 . . ?
C48 C49 C50 120.6(8) . . ?
C48 C49 H49 119.7 . . ?
C50 C49 H49 119.7 . . ?
C59 C50 C51 118.9(6) . . ?
C59 C50 C49 119.3(6) . . ?
C51 C50 C49 121.8(7) . . ?
C52 C51 C28 122.6(7) . . ?
C52 C51 C50 117.3(7) . . ?
C28 C51 C50 120.1(7) . . ?
C51 C52 C53 124.6(7) . . ?
C51 C52 H52 117.7 . . ?
C53 C52 H52 117.7 . . ?
C54 C53 C52 117.8(7) . . ?
C54 C53 C39 124.5(7) . . ?
C52 C53 C39 117.7(7) . . ?
C53 C54 C55 122.1(7) . . ?
C53 C54 C59 119.7(8) . . ?
C55 C54 C59 118.2(7) . . ?
C56 C55 C54 123.2(7) . . ?
C56 C55 H55 118.4 . . ?
C54 C55 H55 118.4 . . ?
C55 C56 C57 120.3(8) . . ?
C55 C56 H56 119.8 . . ?
C57 C56 H56 119.8 . . ?
C58 C57 C44 118.1(7) . . ?
C58 C57 C56 120.1(7) . . ?
C44 C57 C56 121.8(7) . . ?
C57 C58 C47 124.7(7) . . ?
C57 C58 C59 120.6(7) . . ?
C47 C58 C59 114.6(7) . . ?
C50 C59 C54 121.6(7) . . ?
C50 C59 C58 120.7(6) . . ?
C54 C59 C58 117.6(7) . . ?
O14 C60 O13 124.1(18) . . ?
O14 C60 C61 120.6(16) . . ?
O13 C60 C61 114.3(14) . . ?
O15 C61 C62 105.7(11) . . ?
O15 C61 C60 110.5(10) . . ?
C62 C61 C60 105.3(12) . . ?
O15 C61 H61 111.7 . . ?
C62 C61 H61 111.7 . . ?
C60 C61 H61 111.7 . . ?
C61 C62 H62A 109.5 . . ?
C61 C62 H62B 109.5 . . ?
H62A C62 H62B 109.5 . . ?
C61 C62 H62C 109.5 . . ?
H62A C62 H62C 109.5 . . ?
H62B C62 H62C 109.5 . . ?
C64 C63 O15 124.8(9) . . ?
C64 C63 C68 122.0(9) . . ?
O15 C63 C68 113.2(10) . . ?
C63 C64 C65 117.4(9) . . ?
C63 C64 H64 121.3 . . ?
C65 C64 H64 121.3 . . ?
C66 C65 C64 120.2(9) . . ?
C66 C65 C72 122.1(8) . . ?
C64 C65 C72 117.6(10) . . ?
C65 C66 C67 119.7(8) . . ?
C65 C66 C70 120.5(8) . . ?
C67 C66 C70 119.8(7) . . ?
C68 C67 C66 119.1(9) . . ?
C68 C67 C71 122.1(8) . . ?
C66 C67 C71 118.8(7) . . ?
C67 C68 C63 121.3(10) . . ?
C67 C68 H68 119.3 . . ?
C63 C68 H68 119.3 . . ?
C70 C69 C70 120.4(11) . 2_556 ?
C70 C69 H69 119.8 . . ?
C70 C69 H69 119.8 2_556 . ?
C69 C70 C73 120.6(8) . . ?
C69 C70 C66 118.7(8) . . ?
C73 C70 C66 120.7(7) . . ?
C67 C71 H71A 109.5 . . ?
C67 C71 H71B 109.5 . . ?
H71A C71 H71B 109.5 . . ?
C67 C71 H71C 109.5 . . ?
H71A C71 H71C 109.5 . . ?
H71B C71 H71C 109.5 . . ?
C65 C72 H72A 109.5 . . ?
C65 C72 H72B 109.5 . . ?
H72A C72 H72B 109.5 . . ?
C65 C72 H72C 109.5 . . ?
H72A C72 H72C 109.5 . . ?
H72B C72 H72C 109.5 . . ?
C74 C73 C78 123.3(8) . . ?
C74 C73 C70 116.3(8) . . ?
C78 C73 C70 120.2(7) . . ?
C73 C74 C73 125.6(11) . 2_556 ?
C73 C74 C75 117.2(6) . . ?
C73 C74 C75 117.2(6) 2_556 . ?
C74 C75 C76 121.4(5) . . ?
C74 C75 C76 121.4(5) . 2_556 ?
C76 C75 C76 117.3(10) . 2_556 ?
C80 C76 C77 126.1(8) . . ?
C80 C76 C75 120.2(8) . . ?
C77 C76 C75 113.8(8) . . ?
C78 C77 C76 126.3(8) . . ?
C78 C77 H77 116.9 . . ?
C76 C77 H77 116.9 . . ?
C77 C78 C73 118.0(8) . . ?
C77 C78 H78 121.0 . . ?
C73 C78 H78 121.0 . . ?
C80 C79 C80 128.4(15) 2_556 . ?
C80 C79 H79 115.8 2_556 . ?
C80 C79 H79 115.8 . . ?
C79 C80 C76 117.0(10) . . ?
C79 C80 C81 125.7(10) . . ?
C76 C80 C81 117.2(8) . . ?
C82 C81 C86 114.4(9) . . ?
C82 C81 C80 122.5(9) . . ?
C86 C81 C80 122.6(8) . . ?
C81 C82 C83 124.8(9) . . ?
C81 C82 C88 115.9(8) . . ?
C83 C82 C88 118.9(9) . . ?
C84 C83 C82 118.0(10) . . ?
C84 C83 H83 121.0 . . ?
C82 C83 H83 121.0 . . ?
C83 C84 O18 119.8(12) . . ?
C83 C84 C85 120.4(9) . . ?
O18 C84 C85 119.4(11) . . ?
C86 C85 C84 122.2(10) . . ?
C86 C85 H85 118.9 . . ?
C84 C85 H85 118.9 . . ?
C85 C86 C81 118.9(10) . . ?
C85 C86 C87 125.7(10) . . ?
C81 C86 C87 115.2(8) . . ?
C86 C87 H87A 109.5 . . ?
C86 C87 H87B 109.5 . . ?
H87A C87 H87B 109.5 . . ?
C86 C87 H87C 109.5 . . ?
H87A C87 H87C 109.5 . . ?
H87B C87 H87C 109.5 . . ?
C82 C88 H88A 109.5 . . ?
C82 C88 H88B 109.5 . . ?
H88A C88 H88B 109.5 . . ?
C82 C88 H88C 109.5 . . ?
H88A C88 H88C 109.5 . . ?
H88B C88 H88C 109.5 . . ?
C24 C94 H94A 109.5 . . ?
C24 C94 H94B 109.5 . . ?
H94A C94 H94B 109.5 . . ?
C24 C94 H94C 109.5 . . ?
H94A C94 H94C 109.5 . . ?
H94B C94 H94C 109.5 . . ?
C97 C95 H95A 109.5 . . ?
C97 C95 H95B 109.5 . . ?
H95A C95 H95B 109.5 . . ?
C97 C95 H95C 109.5 . . ?
H95A C95 H95C 109.5 . . ?
H95B C95 H95C 109.5 . . ?
O16 C96 C97 123.7(19) . . ?
O16 C96 O17 98.0(16) . . ?
C97 C96 O17 134.4(19) . . ?
C96 C97 O18 115.3(18) . . ?
C96 C97 C95 101.7(12) . . ?
O18 C97 C95 111.0(13) . . ?
C96 C97 H97 109.5 . . ?
O18 C97 H97 109.5 . . ?
C95 C97 H97 109.5 . . ?
C92 N1 C93 102.3(9) . . ?
C92 N1 H1A 111.2 . . ?
C93 N1 H1A 110.8 . . ?
C92 N1 H1B 112.2 . . ?
C93 N1 H1B 111.0 . . ?
H1A N1 H1B 109.1 . . ?
N1 C92 H92A 109.5 . . ?
N1 C92 H92B 109.5 . . ?
H92A C92 H92B 109.5 . . ?
N1 C92 H92C 109.5 . . ?
H92A C92 H92C 109.5 . . ?
H92B C92 H92C 109.5 . . ?
N1 C93 H93A 109.5 . . ?
N1 C93 H93B 109.5 . . ?
H93A C93 H93B 109.5 . . ?
N1 C93 H93C 109.5 . . ?
H93A C93 H93C 109.5 . . ?
H93B C93 H93C 109.5 . . ?

loop_
_geom_torsion_atom_site_label_1
_geom_torsion_atom_site_label_2
_geom_torsion_atom_site_label_3
_geom_torsion_atom_site_label_4
_geom_torsion
_geom_torsion_site_symmetry_1
_geom_torsion_site_symmetry_2
_geom_torsion_site_symmetry_3
_geom_torsion_site_symmetry_4
_geom_torsion_publ_flag
Zn1 O2 C1 O1 2(2) . . . . ?
Zn1 O2 C1 C2 -167.0(7) . . . . ?
C4 O3 C2 C1 87.4(11) . . . . ?
C4 O3 C2 C3 -151.6(9) . . . . ?
O1 C1 C2 O3 39.6(17) . . . . ?
O2 C1 C2 O3 -150.3(11) . . . . ?
O1 C1 C2 C3 -76.3(16) . . . . ?
O2 C1 C2 C3 93.7(15) . . . . ?
C2 O3 C4 C5 -26.5(13) . . . . ?
C2 O3 C4 C9 163.4(8) . . . . ?
O3 C4 C5 C6 -176.6(8) . . . . ?
C9 C4 C5 C6 -6.7(13) . . . . ?
C4 C5 C6 C7 2.3(13) . . . . ?
C4 C5 C6 C10 -174.0(9) . . . . ?
C5 C6 C7 C8 0.1(12) . . . . ?
C10 C6 C7 C8 176.6(8) . . . . ?
C5 C6 C7 C44 -178.0(8) . . . . ?
C10 C6 C7 C44 -1.6(12) . . . . ?
C6 C7 C8 C9 2.2(12) . . . . ?
C44 C7 C8 C9 -179.6(8) . . . . ?
C6 C7 C8 C11 -179.7(8) . . . . ?
C44 C7 C8 C11 -1.5(12) . . . . ?
C7 C8 C9 C4 -7.1(14) . . . . ?
C11 C8 C9 C4 174.7(8) . . . . ?
O3 C4 C9 C8 -179.8(9) . . . . ?
C5 C4 C9 C8 9.5(14) . . . . ?
Zn2 O10 C12 O11 -2(2) . . . . ?
Zn2 O10 C12 C13 170.8(10) . . . . ?
O11 C12 C13 O12 24(2) . . . . ?
O10 C12 C13 O12 -148.4(15) . . . . ?
O11 C12 C13 C14 -93(2) . . . . ?
O10 C12 C13 C14 94.5(18) . . . . ?
C15 O12 C13 C12 70.0(16) . . . . ?
C15 O12 C13 C14 -173.4(10) . . . . ?
C13 O12 C15 C16 1.2(14) . . . . ?
C13 O12 C15 C20 -175.8(9) . . . . ?
C20 C15 C16 C17 -2.0(16) . . . . ?
O12 C15 C16 C17 -178.8(8) . . . . ?
C15 C16 C17 C18 2.6(13) . . . . ?
C15 C16 C17 C21 176.3(10) . . . . ?
C16 C17 C18 C19 -1.3(12) . . . . ?
C21 C17 C18 C19 -174.9(9) . . . . ?
C16 C17 C18 C46 172.8(7) . . . . ?
C21 C17 C18 C46 -0.7(12) . . . . ?
C17 C18 C19 C20 -0.5(12) . . . . ?
C46 C18 C19 C20 -174.3(7) . . . . ?
C17 C18 C19 C22 -179.8(8) . . . . ?
C46 C18 C19 C22 6.4(12) . . . . ?
C18 C19 C20 C15 1.3(13) . . . . ?
C22 C19 C20 C15 -179.5(9) . . . . ?
C16 C15 C20 C19 0.0(15) . . . . ?
O12 C15 C20 C19 177.0(8) . . . . ?
Zn1 O7 C23 O8 0(2) 3_554 . . . ?
Zn1 O7 C23 C24 -174.4(9) 3_554 . . . ?
C25 O9 C24 C23 65.8(18) . . . . ?
C25 O9 C24 C94 -176.4(10) . . . . ?
O8 C23 C24 O9 31(2) . . . . ?
O7 C23 C24 O9 -154.2(13) . . . . ?
O8 C23 C24 C94 -80.8(17) . . . . ?
O7 C23 C24 C94 93.7(18) . . . . ?
C24 O9 C25 C30 172.7(10) . . . . ?
C24 O9 C25 C26 -7.6(16) . . . . ?
C30 C25 C26 C27 2.2(16) . . . . ?
O9 C25 C26 C27 -177.6(8) . . . . ?
C25 C26 C27 C28 -1.2(12) . . . . ?
C25 C26 C27 C31 -179.9(10) . . . . ?
C26 C27 C28 C29 1.4(11) . . . . ?
C31 C27 C28 C29 -179.9(8) . . . . ?
C26 C27 C28 C51 179.6(7) . . . . ?
C31 C27 C28 C51 -1.7(11) . . . . ?
C27 C28 C29 C30 -2.4(12) . . . . ?
C51 C28 C29 C30 179.4(7) . . . . ?
C27 C28 C29 C32 -174.9(7) . . . . ?
C51 C28 C29 C32 6.9(13) . . . . ?
C26 C25 C30 C29 -3.6(18) . . . . ?
O9 C25 C30 C29 176.2(9) . . . . ?
C28 C29 C30 C25 3.6(15) . . . . ?
C32 C29 C30 C25 176.1(10) . . . . ?
Zn1 O5 C33 O4 -1.2(15) 4 . . . ?
Zn1 O5 C33 C34 173.2(6) 4 . . . ?
C36 O6 C34 C33 78.8(11) . . . . ?
C36 O6 C34 C35 -161.1(10) . . . . ?
O4 C33 C34 O6 14.7(13) . . . . ?
O5 C33 C34 O6 -160.4(8) . . . . ?
O4 C33 C34 C35 -99.8(11) . . . . ?
O5 C33 C34 C35 85.1(11) . . . . ?
C34 O6 C36 C37 170.2(10) . . . . ?
C34 O6 C36 C41 -9.0(13) . . . . ?
C41 C36 C37 C38 1.3(16) . . . . ?
O6 C36 C37 C38 -177.9(9) . . . . ?
C36 C37 C38 C39 -5.1(15) . . . . ?
C36 C37 C38 C42 179.4(10) . . . . ?
C37 C38 C39 C40 5.3(13) . . . . ?
C42 C38 C39 C40 -179.3(9) . . . . ?
C37 C38 C39 C53 -179.4(8) . . . . ?
C42 C38 C39 C53 -4.1(12) . . . . ?
C38 C39 C40 C41 -1.8(13) . . . . ?
C53 C39 C40 C41 -176.9(8) . . . . ?
C38 C39 C40 C43 178.0(8) . . . . ?
C53 C39 C40 C43 2.9(12) . . . . ?
C37 C36 C41 C40 2.4(15) . . . . ?
O6 C36 C41 C40 -178.4(9) . . . . ?
C39 C40 C41 C36 -2.0(14) . . . . ?
C43 C40 C41 C36 178.2(9) . . . . ?
C6 C7 C44 C45 86.2(10) . . . . ?
C8 C7 C44 C45 -92.0(9) . . . . ?
C6 C7 C44 C57 -104.1(9) . . . . ?
C8 C7 C44 C57 77.7(10) . . . . ?
C57 C44 C45 C46 -0.5(13) . . . . ?
C7 C44 C45 C46 169.0(8) . . . . ?
C44 C45 C46 C47 0.9(13) . . . . ?
C44 C45 C46 C18 -179.0(8) . . . . ?
C19 C18 C46 C45 -105.2(10) . . . . ?
C17 C18 C46 C45 80.5(9) . . . . ?
C19 C18 C46 C47 74.9(10) . . . . ?
C17 C18 C46 C47 -99.5(9) . . . . ?
C45 C46 C47 C48 -174.2(8) . . . . ?
C18 C46 C47 C48 5.8(12) . . . . ?
C45 C46 C47 C58 -1.7(11) . . . . ?
C18 C46 C47 C58 178.2(7) . . . . ?
C46 C47 C48 C49 177.9(8) . . . . ?
C58 C47 C48 C49 6.0(13) . . . . ?
C47 C48 C49 C50 -3.5(12) . . . . ?
C48 C49 C50 C59 2.2(11) . . . . ?
C48 C49 C50 C51 -176.7(7) . . . . ?
C29 C28 C51 C52 84.7(11) . . . . ?
C27 C28 C51 C52 -93.5(10) . . . . ?
C29 C28 C51 C50 -92.4(10) . . . . ?
C27 C28 C51 C50 89.4(9) . . . . ?
C59 C50 C51 C52 1.1(11) . . . . ?
C49 C50 C51 C52 -180.0(7) . . . . ?
C59 C50 C51 C28 178.4(7) . . . . ?
C49 C50 C51 C28 -2.7(11) . . . . ?
C28 C51 C52 C53 179.4(8) . . . . ?
C50 C51 C52 C53 -3.4(12) . . . . ?
C51 C52 C53 C54 3.9(12) . . . . ?
C51 C52 C53 C39 -176.2(8) . . . . ?
C40 C39 C53 C54 81.7(11) . . . . ?
C38 C39 C53 C54 -93.5(9) . . . . ?
C40 C39 C53 C52 -98.2(9) . . . . ?
C38 C39 C53 C52 86.7(9) . . . . ?
C52 C53 C54 C55 -179.2(8) . . . . ?
C39 C53 C54 C55 0.9(12) . . . . ?
C52 C53 C54 C59 -2.0(11) . . . . ?
C39 C53 C54 C59 178.1(8) . . . . ?
C53 C54 C55 C56 176.1(8) . . . . ?
C59 C54 C55 C56 -1.1(12) . . . . ?
C54 C55 C56 C57 -0.9(13) . . . . ?
C45 C44 C57 C58 1.0(12) . . . . ?
C7 C44 C57 C58 -168.6(8) . . . . ?
C45 C44 C57 C56 -178.2(8) . . . . ?
C7 C44 C57 C56 12.2(12) . . . . ?
C55 C56 C57 C58 2.0(12) . . . . ?
C55 C56 C57 C44 -178.8(8) . . . . ?
C44 C57 C58 C47 -2.1(12) . . . . ?
C56 C57 C58 C47 177.2(7) . . . . ?
C44 C57 C58 C59 179.7(7) . . . . ?
C56 C57 C58 C59 -1.0(11) . . . . ?
C48 C47 C58 C57 175.1(8) . . . . ?
C46 C47 C58 C57 2.4(11) . . . . ?
C48 C47 C58 C59 -6.6(11) . . . . ?
C46 C47 C58 C59 -179.3(6) . . . . ?
C51 C50 C59 C54 0.5(11) . . . . ?
C49 C50 C59 C54 -178.4(7) . . . . ?
C51 C50 C59 C58 175.7(6) . . . . ?
C49 C50 C59 C58 -3.3(11) . . . . ?
C53 C54 C59 C50 0.0(12) . . . . ?
C55 C54 C59 C50 177.3(8) . . . . ?
C53 C54 C59 C58 -175.3(7) . . . . ?
C55 C54 C59 C58 2.0(10) . . . . ?
C57 C58 C59 C50 -176.3(8) . . . . ?
C47 C58 C59 C50 5.3(10) . . . . ?
C57 C58 C59 C54 -0.9(10) . . . . ?
C47 C58 C59 C54 -179.3(7) . . . . ?
Zn1 O13 C60 O14 7.7(18) . . . . ?
Zn1 O13 C60 C61 176.6(8) . . . . ?
C63 O15 C61 C62 -164.8(11) . . . . ?
C63 O15 C61 C60 81.8(12) . . . . ?
O14 C60 C61 O15 10.0(18) . . . . ?
O13 C60 C61 O15 -159.3(10) . . . . ?
O14 C60 C61 C62 -103.6(16) . . . . ?
O13 C60 C61 C62 87.1(15) . . . . ?
C61 O15 C63 C64 -12.7(13) . . . . ?
C61 O15 C63 C68 170.1(8) . . . . ?
O15 C63 C64 C65 179.8(9) . . . . ?
C68 C63 C64 C65 -3.2(14) . . . . ?
C63 C64 C65 C66 -1.2(14) . . . . ?
C63 C64 C65 C72 -177.2(9) . . . . ?
C64 C65 C66 C67 2.0(13) . . . . ?
C72 C65 C66 C67 177.9(9) . . . . ?
C64 C65 C66 C70 -179.6(8) . . . . ?
C72 C65 C66 C70 -3.7(14) . . . . ?
C65 C66 C67 C68 1.7(13) . . . . ?
C70 C66 C67 C68 -176.8(8) . . . . ?
C65 C66 C67 C71 -178.8(8) . . . . ?
C70 C66 C67 C71 2.8(12) . . . . ?
C66 C67 C68 C63 -6.1(14) . . . . ?
C71 C67 C68 C63 174.3(9) . . . . ?
C64 C63 C68 C67 7.1(15) . . . . ?
O15 C63 C68 C67 -175.6(8) . . . . ?
C70 C69 C70 C73 0.5(5) 2_556 . . . ?
C70 C69 C70 C66 178.6(8) 2_556 . . . ?
C65 C66 C70 C69 -95.4(9) . . . . ?
C67 C66 C70 C69 83.0(9) . . . . ?
C65 C66 C70 C73 82.7(10) . . . . ?
C67 C66 C70 C73 -98.8(9) . . . . ?
C69 C70 C73 C74 -0.9(10) . . . . ?
C66 C70 C73 C74 -179.0(6) . . . . ?
C69 C70 C73 C78 -176.0(6) . . . . ?
C66 C70 C73 C78 5.8(11) . . . . ?
C78 C73 C74 C73 175.4(8) . . . 2_556 ?
C70 C73 C74 C73 0.4(5) . . . 2_556 ?
C78 C73 C74 C75 -4.6(8) . . . . ?
C70 C73 C74 C75 -179.6(5) . . . . ?
C73 C74 C75 C76 3.1(5) . . . . ?
C73 C74 C75 C76 -176.9(5) 2_556 . . . ?
C73 C74 C75 C76 -176.9(5) . . . 2_556 ?
C73 C74 C75 C76 3.1(5) 2_556 . . 2_556 ?
C74 C75 C76 C80 179.5(6) . . . . ?
C76 C75 C76 C80 -0.5(6) 2_556 . . . ?
C74 C75 C76 C77 -0.9(7) . . . . ?
C76 C75 C76 C77 179.1(7) 2_556 . . . ?
C80 C76 C77 C78 179.4(9) . . . . ?
C75 C76 C77 C78 -0.1(11) . . . . ?
C76 C77 C78 C73 -1.2(13) . . . . ?
C74 C73 C78 C77 3.7(11) . . . . ?
C70 C73 C78 C77 178.5(7) . . . . ?
C80 C79 C80 C76 -0.5(6) 2_556 . . . ?
C80 C79 C80 C81 176.0(10) 2_556 . . . ?
C77 C76 C80 C79 -178.7(6) . . . . ?
C75 C76 C80 C79 0.9(12) . . . . ?
C77 C76 C80 C81 4.6(14) . . . . ?
C75 C76 C80 C81 -175.9(6) . . . . ?
C79 C80 C81 C82 -96.0(11) . . . . ?
C76 C80 C81 C82 80.5(12) . . . . ?
C79 C80 C81 C86 74.8(12) . . . . ?
C76 C80 C81 C86 -108.7(10) . . . . ?
C86 C81 C82 C83 13.1(14) . . . . ?
C80 C81 C82 C83 -175.5(9) . . . . ?
C86 C81 C82 C88 -174.8(9) . . . . ?
C80 C81 C82 C88 -3.4(14) . . . . ?
C81 C82 C83 C84 -12.9(16) . . . . ?
C88 C82 C83 C84 175.3(11) . . . . ?
C82 C83 C84 O18 -179.5(10) . . . . ?
C82 C83 C84 C85 7.2(16) . . . . ?
C97 O18 C84 C83 168.3(13) . . . . ?
C97 O18 C84 C85 -18.3(18) . . . . ?
C83 C84 C85 C86 -3.3(17) . . . . ?
O18 C84 C85 C86 -176.7(10) . . . . ?
C84 C85 C86 C81 4.0(16) . . . . ?
C84 C85 C86 C87 178.2(11) . . . . ?
C82 C81 C86 C85 -8.3(13) . . . . ?
C80 C81 C86 C85 -179.8(9) . . . . ?
C82 C81 C86 C87 176.9(9) . . . . ?
C80 C81 C86 C87 5.4(13) . . . . ?
Zn2 O17 C96 O16 97.3(13) 4_655 . . . ?
Zn2 O17 C96 C97 -105.4(18) 4_655 . . . ?
O16 C96 C97 O18 17(2) . . . . ?
O17 C96 C97 O18 -135.5(18) . . . . ?
O16 C96 C97 C95 -103.0(17) . . . . ?
O17 C96 C97 C95 104.4(19) . . . . ?
C84 O18 C97 C96 78.0(17) . . . . ?
C84 O18 C97 C95 -167.1(12) . . . . ?

_refine_diff_density_max         0.425
_refine_diff_density_min         -0.412
_refine_diff_density_rms         0.064

_shelx_res_file                  
;
 
    shelx.res created by SHELXL-2014/7
 
TITL shelx                            New: I2
CELL  0.71073  18.9677  19.9186  31.7390   90.000   95.287   90.000
ZERR     4.00   0.0016   0.0017   0.0030    0.000    0.004    0.000
LATT  -2
SYMM  - X,   Y, - Z
SFAC  C    H    N    O    ZN
UNIT  368 356 4 80 8
MERG   2
TWIN
EADP O16 O17 O18 C95 C96 C97
FMAP   2
PLAN   20
ACTA
BOND   $H
CONF
L.S.  15
WGHT    0.137800
BASF   0.07216
FVAR       0.62824
ZN1   5    0.358194   -0.141029    0.408499    11.00000    0.07352    0.08970 =
         0.09202    0.02503    0.03184    0.00420
ZN2   5    1.143897    0.088912    0.174783    11.00000    0.31365    0.39751 =
         0.24887    0.08993    0.14149    0.15319
O1    4    0.425818   -0.177609    0.332334    11.00000    0.10386    0.26655 =
         0.08898    0.04239    0.02534    0.01916
O2    4    0.462543   -0.158695    0.395745    11.00000    0.13691    0.08738 =
         0.15532    0.01916    0.05350   -0.00600
O3    4    0.560741   -0.185200    0.313685    11.00000    0.07777    0.05285 =
         0.16150    0.02908    0.03112   -0.00847
O4    4    0.238352    0.271264    0.037174    11.00000    0.09713    0.13986 =
         0.09787    0.02183   -0.00335    0.03810
O5    4    0.167174    0.260043    0.089641    11.00000    0.09508    0.13933 =
         0.11179   -0.01676    0.03593   -0.02084
O6    4    0.292248    0.149098    0.050810    11.00000    0.08494    0.09940 =
         0.07920   -0.00902   -0.00394    0.00940
O7    4    0.882796    0.399172   -0.035128    11.00000    0.12041    0.11652 =
         0.11640    0.00498    0.03369   -0.02520
O8    4    0.778030    0.445184   -0.031489    11.00000    0.15329    0.07360 =
         0.10883    0.03002    0.02085    0.01192
O9    4    0.819160    0.478385    0.054365    11.00000    0.20710    0.12716 =
         0.08512   -0.01535    0.02126   -0.10305
O10   4    1.148396    0.094438    0.235387    11.00000    0.13811    0.18118 =
         0.20294    0.06367    0.07731    0.04742
O11   4    1.113038    0.199635    0.242618    11.00000    0.14330    0.19859 =
         0.17119    0.09300    0.07305    0.04026
O12   4    1.075951    0.183004    0.324226    11.00000    0.07509    0.15933 =
         0.13115    0.06515    0.02025    0.01260
O13   4    0.309791   -0.081156    0.369196    11.00000    0.08325    0.15989 =
         0.09846   -0.00054    0.00088    0.02305
O14   4    0.208661   -0.136812    0.378763    11.00000    0.11925    0.11651 =
         0.20221    0.00504   -0.01827    0.02368
O15   4    0.125159   -0.042185    0.333024    11.00000    0.12020    0.10190 =
         0.08390   -0.01499    0.03831    0.03873
O16   4    0.228014    0.473865    0.313753    11.00000    0.16598    0.18919 =
         0.12924    0.00082    0.07685   -0.01845
O17   4    0.284484    0.553977    0.346141    11.00000    0.16598    0.18919 =
         0.12924    0.00082    0.07685   -0.01845
O18   4    0.095237    0.525389    0.318563    11.00000    0.16598    0.18919 =
         0.12924    0.00082    0.07685   -0.01845
O19   4    1.141891    0.182352    0.162929    11.00000    0.20424    0.04236 =
         0.16974    0.03022    0.08402    0.02487
O20   4    1.071923    0.079751    0.163186    11.00000    0.17961    0.46499 =
         0.62781   -0.09966    0.15768   -0.06487
C1    1    0.469614   -0.173679    0.360211    11.00000    0.14609    0.15016 =
         0.06522    0.03437   -0.00013   -0.03349
C2    1    0.544043   -0.201310    0.355402    11.00000    0.06981    0.07773 =
         0.15838    0.03396    0.07721    0.01561
AFIX  13
H2    2    0.578583   -0.180771    0.376404    11.00000   -1.20000
AFIX   0
C3    1    0.548403   -0.279427    0.358443    11.00000    0.13155    0.11206 =
         0.17466    0.04774    0.04429   -0.06513
AFIX 137
H3A   2    0.596124   -0.293636    0.355692    11.00000   -1.50000
H3B   2    0.517340   -0.298972    0.336172    11.00000   -1.50000
H3C   2    0.534427   -0.293725    0.385335    11.00000   -1.50000
AFIX   0
C4    1    0.590407   -0.126036    0.306728    11.00000    0.05518    0.08102 =
         0.12472    0.05989    0.01743    0.00805
C5    1    0.582322   -0.067878    0.330981    11.00000    0.07313    0.04440 =
         0.08081    0.02261    0.02022   -0.00205
AFIX  43
H5    2    0.556795   -0.069371    0.354615    11.00000   -1.20000
AFIX   0
C6    1    0.612251   -0.009523    0.319462    11.00000    0.08177    0.04941 =
         0.07213    0.00186    0.00316    0.00425
C7    1    0.648496   -0.006978    0.282993    11.00000    0.05191    0.04771 =
         0.07383    0.02633   -0.00474    0.01293
C8    1    0.655097   -0.063657    0.257296    11.00000    0.08461    0.02758 =
         0.08509    0.02927    0.00837    0.00699
C9    1    0.623095   -0.119584    0.268537    11.00000    0.07226    0.06855 =
         0.11585   -0.00763    0.01687   -0.00189
AFIX  43
H9    2    0.622167   -0.156278    0.250376    11.00000   -1.20000
AFIX   0
C10   1    0.611584    0.053690    0.346679    11.00000    0.15797    0.09649 =
         0.09408    0.00627    0.03938    0.03260
AFIX 137
H10A  2    0.658840    0.063442    0.358589    11.00000   -1.50000
H10B  2    0.581625    0.046597    0.369055    11.00000   -1.50000
H10C  2    0.593867    0.090755    0.329497    11.00000   -1.50000
AFIX   0
C11   1    0.693503   -0.063650    0.218179    11.00000    0.14228    0.05235 =
         0.05907    0.00517    0.00739   -0.01268
AFIX 137
H11A  2    0.690139   -0.107320    0.205354    11.00000   -1.50000
H11B  2    0.742391   -0.052685    0.225470    11.00000   -1.50000
H11C  2    0.672619   -0.030941    0.198615    11.00000   -1.50000
AFIX   0
C12   1    1.131006    0.149283    0.259889    11.00000    0.14808    0.11831 =
         0.15150    0.02550    0.06731    0.02287
C13   1    1.127805    0.140403    0.305260    11.00000    0.09112    0.20885 =
         0.17913    0.08671    0.04592    0.04399
AFIX  13
H13   2    1.118952    0.093115    0.311476    11.00000   -1.20000
AFIX   0
C14   1    1.200075    0.160976    0.325579    11.00000    0.09732    0.15919 =
         0.21574    0.05580   -0.02207    0.01474
AFIX 137
H14A  2    1.233458    0.125615    0.322151    11.00000   -1.50000
H14B  2    1.197284    0.169253    0.355177    11.00000   -1.50000
H14C  2    1.215230    0.201084    0.312273    11.00000   -1.50000
AFIX   0
C15   1    1.006362    0.162610    0.310869    11.00000    0.04342    0.17673 =
         0.07660    0.05872   -0.01724   -0.04413
C16   1    0.990046    0.110252    0.284842    11.00000    0.08666    0.14240 =
         0.08839    0.06960    0.03368    0.05012
AFIX  43
H16   2    1.026537    0.084986    0.275207    11.00000   -1.20000
AFIX   0
C17   1    0.919486    0.092622    0.271790    11.00000    0.07378    0.07367 =
         0.07591    0.03466    0.01471    0.00448
C18   1    0.867782    0.137551    0.287422    11.00000    0.05587    0.09915 =
         0.07257    0.04856    0.01473    0.03105
C19   1    0.884356    0.192139    0.313486    11.00000    0.08678    0.08571 =
         0.03911   -0.00282   -0.00036   -0.04582
C20   1    0.954717    0.202502    0.324826    11.00000    0.02774    0.14530 =
         0.06727    0.01996   -0.00090   -0.02604
AFIX  43
H20   2    0.968016    0.238129    0.342764    11.00000   -1.20000
AFIX   0
C21   1    0.901250    0.035618    0.240112    11.00000    0.13829    0.10676 =
         0.09125   -0.02369    0.02891    0.00363
AFIX 137
H21A  2    0.850907    0.029010    0.236881    11.00000   -1.50000
H21B  2    0.924052   -0.004986    0.250392    11.00000   -1.50000
H21C  2    0.917384    0.047175    0.213250    11.00000   -1.50000
AFIX   0
C22   1    0.827967    0.233489    0.327265    11.00000    0.05222    0.06700 =
         0.09488   -0.03585    0.02011   -0.00788
AFIX 137
H22A  2    0.845880    0.259951    0.351174    11.00000   -1.50000
H22B  2    0.790309    0.205266    0.335140    11.00000   -1.50000
H22C  2    0.810356    0.262643    0.304610    11.00000   -1.50000
AFIX   0
C23   1    0.837738    0.433362   -0.017280    11.00000    0.13033    0.20181 =
         0.07602   -0.05556    0.04775   -0.08677
C24   1    0.870981    0.465277    0.024215    11.00000    0.12658    0.22240 =
         0.10196   -0.01871    0.04382   -0.08702
AFIX  13
H24   2    0.909809    0.437461    0.037067    11.00000   -1.20000
AFIX   0
C25   1    0.783481    0.423974    0.073096    11.00000    0.11619    0.07635 =
         0.06912    0.00743   -0.00522   -0.04501
C26   1    0.792259    0.362992    0.059197    11.00000    0.06878    0.09503 =
         0.09331    0.08340    0.01967   -0.00150
AFIX  43
H26   2    0.822342    0.354159    0.038329    11.00000   -1.20000
AFIX   0
C27   1    0.752386    0.308812    0.078047    11.00000    0.06121    0.06603 =
         0.06484   -0.00273   -0.02627    0.00311
C28   1    0.709005    0.325023    0.109927    11.00000    0.06588    0.02045 =
         0.05813   -0.01189    0.00097    0.00095
C29   1    0.703937    0.390872    0.121855    11.00000    0.04205    0.09710 =
         0.07275    0.02458    0.00373   -0.01073
C30   1    0.743065    0.436074    0.103301    11.00000    0.10916    0.07377 =
         0.04914   -0.02450    0.00167   -0.00330
AFIX  43
H30   2    0.741285    0.480151    0.112808    11.00000   -1.20000
AFIX   0
C31   1    0.758922    0.233916    0.063849    11.00000    0.12380    0.10030 =
         0.13834   -0.01196    0.05455    0.03242
AFIX 137
H31A  2    0.751328    0.204772    0.087093    11.00000   -1.50000
H31B  2    0.805365    0.226274    0.055090    11.00000   -1.50000
H31C  2    0.724078    0.224807    0.040664    11.00000   -1.50000
AFIX   0
C32   1    0.662137    0.410548    0.159002    11.00000    0.12557    0.05877 =
         0.07148   -0.01092    0.02450   -0.00309
AFIX 137
H32A  2    0.668841    0.457474    0.164997    11.00000   -1.50000
H32B  2    0.678632    0.384748    0.183497    11.00000   -1.50000
H32C  2    0.612732    0.401758    0.151800    11.00000   -1.50000
AFIX   0
C33   1    0.209605    0.239555    0.063307    11.00000    0.09744    0.06131 =
         0.06822    0.01927    0.00441    0.00397
C34   1    0.229863    0.167739    0.068981    11.00000    0.04268    0.13107 =
         0.09085   -0.01692   -0.00621   -0.01318
AFIX  13
H34   2    0.234457    0.156500    0.099170    11.00000   -1.20000
AFIX   0
C35   1    0.175032    0.121683    0.045394    11.00000    0.09568    0.23256 =
         0.17609   -0.08289    0.01475   -0.02849
AFIX 137
H35A  2    0.128849    0.132050    0.053679    11.00000   -1.50000
H35B  2    0.186328    0.075749    0.052236    11.00000   -1.50000
H35C  2    0.175510    0.128347    0.015465    11.00000   -1.50000
AFIX   0
C36   1    0.358279    0.164272    0.071402    11.00000    0.05723    0.08094 =
         0.05220    0.01171   -0.00281   -0.01156
C37   1    0.413523    0.138259    0.057088    11.00000    0.08143    0.06297 =
         0.08831   -0.02315    0.01833   -0.00792
AFIX  43
H37   2    0.408394    0.111386    0.033039    11.00000   -1.20000
AFIX   0
C38   1    0.479659    0.149691    0.076841    11.00000    0.05832    0.03858 =
         0.08555   -0.00382   -0.00075   -0.00229
C39   1    0.486285    0.194612    0.110839    11.00000    0.04517    0.03789 =
         0.06864    0.01779   -0.01281   -0.01295
C40   1    0.426719    0.221884    0.125948    11.00000    0.06461    0.06628 =
         0.05567    0.00304   -0.00132    0.01038
C41   1    0.360817    0.205636    0.106254    11.00000    0.04523    0.12401 =
         0.08480    0.02014    0.01728    0.01610
AFIX  43
H41   2    0.319597    0.222114    0.116230    11.00000   -1.20000
AFIX   0
C42   1    0.543908    0.117507    0.059218    11.00000    0.10292    0.10747 =
         0.12086   -0.05833    0.02426   -0.00385
AFIX 137
H42A  2    0.576010    0.101474    0.082168    11.00000   -1.50000
H42B  2    0.567411    0.150215    0.043253    11.00000   -1.50000
H42C  2    0.528670    0.080610    0.041161    11.00000   -1.50000
AFIX   0
C43   1    0.434348    0.271435    0.165905    11.00000    0.08755    0.06302 =
         0.09126   -0.01953   -0.00134    0.02417
AFIX 137
H43A  2    0.401313    0.307790    0.161278    11.00000   -1.50000
H43B  2    0.481659    0.288983    0.169496    11.00000   -1.50000
H43C  2    0.424640    0.247208    0.190872    11.00000   -1.50000
AFIX   0
C44   1    0.686208    0.059595    0.269329    11.00000    0.08459    0.01700 =
         0.07386    0.01488   -0.00626   -0.00572
C45   1    0.753551    0.073120    0.285517    11.00000    0.05088    0.04638 =
         0.05536    0.02363   -0.01560   -0.01232
AFIX  43
H45   2    0.774433    0.047838    0.307937    11.00000   -1.20000
AFIX   0
C46   1    0.790468    0.123894    0.268796    11.00000    0.05640    0.04313 =
         0.06023   -0.00306   -0.00203    0.01242
C47   1    0.762700    0.165076    0.235379    11.00000    0.05676    0.05356 =
         0.05200    0.01767    0.00517    0.02414
C48   1    0.800852    0.213413    0.215238    11.00000    0.06137    0.06622 =
         0.04234    0.00837   -0.01968    0.01176
AFIX  43
H48   2    0.848058    0.220539    0.224873    11.00000   -1.20000
AFIX   0
C49   1    0.772726    0.249512    0.183035    11.00000    0.07548    0.03516 =
         0.06299    0.00246    0.00585    0.00142
AFIX  43
H49   2    0.799440    0.282903    0.171593    11.00000   -1.20000
AFIX   0
C50   1    0.700104    0.237448    0.165259    11.00000    0.04496    0.02356 =
         0.05638    0.00108   -0.00346   -0.00841
C51   1    0.669252    0.273656    0.128712    11.00000    0.06565    0.02030 =
         0.06341    0.01771   -0.00006    0.01040
C52   1    0.600655    0.258689    0.114467    11.00000    0.06143    0.04990 =
         0.05403    0.00911   -0.01365    0.00307
AFIX  43
H52   2    0.579644    0.283545    0.091887    11.00000   -1.20000
AFIX   0
C53   1    0.558911    0.207293    0.131963    11.00000    0.05562    0.03341 =
         0.06775   -0.00623    0.00253    0.00227
C54   1    0.587972    0.173686    0.166559    11.00000    0.06740    0.04392 =
         0.04536   -0.01520   -0.00297    0.00312
C55   1    0.551801    0.122203    0.185600    11.00000    0.07252    0.04232 =
         0.06033    0.02538   -0.03116   -0.01453
AFIX  43
H55   2    0.505457    0.112846    0.175076    11.00000   -1.20000
AFIX   0
C56   1    0.580917    0.085622    0.218403    11.00000    0.07387    0.02600 =
         0.07429   -0.01774    0.01246   -0.00875
AFIX  43
H56   2    0.554434    0.052389    0.230184    11.00000   -1.20000
AFIX   0
C57   1    0.653646    0.097859    0.235505    11.00000    0.06390    0.02631 =
         0.06889    0.01558    0.01706   -0.00011
C58   1    0.691134    0.146674    0.219600    11.00000    0.04847    0.04207 =
         0.05728    0.00005    0.00088    0.01700
C59   1    0.659633    0.188836    0.183560    11.00000    0.05856    0.04306 =
         0.04891   -0.00618   -0.01351   -0.01236
C60   1    0.243621   -0.093092    0.360056    11.00000    0.15133    0.13005 =
         0.13474   -0.03361    0.06484   -0.03693
C61   1    0.204351   -0.039947    0.329477    11.00000    0.19101    0.09830 =
         0.07812    0.05797   -0.00324    0.04472
AFIX  13
H61   2    0.223521    0.005323    0.334544    11.00000   -1.20000
AFIX   0
C62   1    0.214753   -0.064980    0.283926    11.00000    0.25222    0.36524 =
         0.06602   -0.02186    0.04241    0.15474
AFIX 137
H62A  2    0.263295   -0.058979    0.278457    11.00000   -1.50000
H62B  2    0.184748   -0.039673    0.263731    11.00000   -1.50000
H62C  2    0.202623   -0.111703    0.281540    11.00000   -1.50000
AFIX   0
C63   1    0.107547   -0.005667    0.367587    11.00000    0.09259    0.04495 =
         0.09136    0.00593    0.02352    0.00890
C64   1    0.155093    0.017578    0.399273    11.00000    0.08509    0.03714 =
         0.10182    0.01604    0.03330    0.00959
AFIX  43
H64   2    0.203360    0.009518    0.399102    11.00000   -1.20000
AFIX   0
C65   1    0.127549    0.054858    0.432755    11.00000    0.11386    0.03900 =
         0.08380   -0.01209    0.02026   -0.00911
C66   1    0.055332    0.067270    0.431852    11.00000    0.04544    0.02905 =
         0.07325    0.01301    0.01801    0.01205
C67   1    0.008249    0.040851    0.398060    11.00000    0.10698    0.01460 =
         0.06866   -0.01851    0.00991   -0.00046
C68   1    0.034601    0.003160    0.368447    11.00000    0.10474    0.05313 =
         0.06285    0.00318    0.01128    0.01427
AFIX  43
H68   2    0.003788   -0.017633    0.347985    11.00000   -1.20000
AFIX   0
C69   1    0.000000    0.072106    0.500000    10.50000    0.07085    0.01487 =
         0.05970    0.00000    0.00547    0.00000
AFIX  43
H69   2   -0.000002    0.025416    0.499999    10.50000   -1.20000
AFIX   0
C70   1    0.026070    0.106777    0.466730    11.00000    0.05255    0.05003 =
         0.08188   -0.00210    0.00801   -0.01030
C71   1   -0.069331    0.056089    0.397265    11.00000    0.10499    0.06096 =
         0.04896   -0.00318    0.00270    0.02381
AFIX 137
H71A  2   -0.091821    0.047998    0.369381    11.00000   -1.50000
H71B  2   -0.075603    0.102276    0.404716    11.00000   -1.50000
H71C  2   -0.090205    0.027744    0.417190    11.00000   -1.50000
AFIX   0
C72   1    0.182299    0.084594    0.468208    11.00000    0.10377    0.09938 =
         0.08995   -0.03228   -0.00078   -0.00025
AFIX 137
H72A  2    0.157329    0.107518    0.488903    11.00000   -1.50000
H72B  2    0.213080    0.115599    0.455734    11.00000   -1.50000
H72C  2    0.209865    0.048792    0.481598    11.00000   -1.50000
AFIX   0
C73   1    0.027022    0.179956    0.466302    11.00000    0.04876    0.02194 =
         0.06329   -0.00276    0.01190   -0.00177
C74   1    0.000000    0.211606    0.500000    10.50000    0.05134    0.03512 =
         0.07709    0.00000    0.00062    0.00000
C75   1    0.000000    0.283471    0.500000    10.50000    0.03895    0.02378 =
         0.06828    0.00000   -0.00375    0.00000
C76   1    0.023980    0.321393    0.464992    11.00000    0.05781    0.03900 =
         0.04994   -0.01051   -0.00239    0.00097
C77   1    0.047855    0.280014    0.431848    11.00000    0.05918    0.04688 =
         0.06677    0.00526   -0.00216    0.00445
AFIX  43
H77   2    0.063656    0.302128    0.408686    11.00000   -1.20000
AFIX   0
C78   1    0.049427    0.214710    0.431215    11.00000    0.06825    0.03898 =
         0.06838   -0.00356    0.00350    0.00625
AFIX  43
H78   2    0.064869    0.191656    0.408300    11.00000   -1.20000
AFIX   0
C79   1    0.000000    0.420754    0.500000    10.50000    0.07266
AFIX  43
H79   2    0.000000    0.467444    0.500000    10.50000   -1.20000
AFIX   0
C80   1    0.022946    0.391400    0.465682    11.00000    0.07140    0.03619 =
         0.06690   -0.00403    0.01760    0.00960
C81   1    0.043171    0.426164    0.428204    11.00000    0.08815    0.03481 =
         0.07078   -0.00642    0.01263    0.00380
C82   1   -0.003085    0.434869    0.392334    11.00000    0.07715    0.04980 =
         0.07963    0.00861   -0.00268    0.02287
C83   1    0.014896    0.463675    0.354648    11.00000    0.11979    0.06122 =
         0.09021    0.02764    0.04105   -0.00475
AFIX  43
H83   2   -0.015192    0.460340    0.329890    11.00000   -1.20000
AFIX   0
C84   1    0.075664    0.495663    0.355221    11.00000    0.12304    0.04731 =
         0.08768    0.03906    0.06305    0.02725
C85   1    0.124102    0.494013    0.391396    11.00000    0.13540    0.05860 =
         0.11956    0.02870    0.06498   -0.00978
AFIX  43
H85   2    0.167741    0.515015    0.390556    11.00000   -1.20000
AFIX   0
C86   1    0.109306    0.462616    0.427763    11.00000    0.07742    0.03426 =
         0.09828   -0.00877    0.01866   -0.00849
C87   1    0.161387    0.456472    0.469601    11.00000    0.11633    0.09186 =
         0.13903    0.01151    0.03323   -0.02433
AFIX 137
H87A  2    0.204533    0.480066    0.465944    11.00000   -1.50000
H87B  2    0.171722    0.410000    0.475314    11.00000   -1.50000
H87C  2    0.139448    0.475630    0.492885    11.00000   -1.50000
AFIX   0
C88   1   -0.075902    0.402237    0.393272    11.00000    0.10958    0.14903 =
         0.11783    0.06654   -0.03745   -0.03250
AFIX 137
H88A  2   -0.110546    0.428171    0.376365    11.00000   -1.50000
H88B  2   -0.088282    0.400565    0.421907    11.00000   -1.50000
H88C  2   -0.074591    0.357491    0.382133    11.00000   -1.50000
AFIX   0
C94   1    0.897680    0.538877    0.015760    11.00000    0.20670    0.23203 =
         0.14642   -0.02836    0.07051   -0.17383
AFIX 137
H94A  2    0.902450    0.544415   -0.013890    11.00000   -1.50000
H94B  2    0.942729    0.546062    0.031503    11.00000   -1.50000
H94C  2    0.864064    0.570816    0.024534    11.00000   -1.50000
AFIX   0
C95   1    0.150811    0.605223    0.277440    11.00000    0.16598    0.18919 =
         0.12924    0.00082    0.07685   -0.01845
AFIX 137
H95A  2    0.133775    0.575564    0.254923    11.00000   -1.50000
H95B  2    0.197899    0.619699    0.273165    11.00000   -1.50000
H95C  2    0.120202    0.643577    0.277681    11.00000   -1.50000
AFIX   0
C96   1    0.217004    0.540021    0.321543    11.00000    0.16598    0.18919 =
         0.12924    0.00082    0.07685   -0.01845
C97   1    0.151675    0.569329    0.318567    11.00000    0.16598    0.18919 =
         0.12924    0.00082    0.07685   -0.01845
AFIX  13
H97   2    0.149427    0.602024    0.341477    11.00000   -1.20000
AFIX   0
N1    3    0.155731    0.867041    0.463041    11.00000    0.10076    0.20010 =
         0.11068   -0.02959    0.01277    0.04308
AFIX   3
H1A   2    0.172341    0.825831    0.468391    11.00000   -1.20000
H1B   2    0.188111    0.890881    0.451001    11.00000   -1.20000
AFIX   0
C92   1    0.134628    0.898928    0.501307    11.00000    0.11305    0.31580 =
         0.11280   -0.01213   -0.00652    0.06469
AFIX 137
H92A  2    0.146438    0.870070    0.525141    11.00000   -1.50000
H92B  2    0.084482    0.906788    0.498291    11.00000   -1.50000
H92C  2    0.159077    0.940908    0.505669    11.00000   -1.50000
AFIX   0
C93   1    0.085988    0.864635    0.434759    11.00000    0.16879    0.23461 =
         0.14691   -0.04390   -0.01568   -0.01620
AFIX 137
H93A  2    0.095460    0.854789    0.406214    11.00000   -1.50000
H93B  2    0.062599    0.907294    0.435573    11.00000   -1.50000
H93C  2    0.056128    0.830311    0.444740    11.00000   -1.50000
AFIX   0
HKLF    4  1.0  0.00  0.00  1.00  0.00  1.00  0.00 -1.00  0.00 -1.00
 
REM  shelx                            New: I2
REM R1 =  0.0871 for    6810 Fo > 4sig(Fo)  and  0.2034 for all   21469 data
REM   1026 parameters refined using      1 restraints
 
END
 
WGHT      0.1379      0.0000
 
REM Highest difference peak  0.425,  deepest hole -0.412,  1-sigma level  0.064
Q1    1   0.3960 -0.1020  0.4260  11.00000  0.05    0.36
Q2    1   0.5194 -0.1454  0.4268  11.00000  0.05    0.34
Q3    1   0.1793  0.5593  0.3284  11.00000  0.05    0.32
Q4    1   1.0604  0.2413  0.3357  11.00000  0.05    0.30
Q5    1   0.2383 -0.0699  0.2433  11.00000  0.05    0.29
Q6    1   0.2454  0.6074  0.3248  11.00000  0.05    0.29
Q7    1   1.1491  0.2381  0.2004  11.00000  0.05    0.27
Q8    1  -0.0968 -0.0095  0.3772  11.00000  0.05    0.26
Q9    1   1.1277  0.0075  0.1780  11.00000  0.05    0.26
Q10   1   0.5999 -0.3326  0.3506  11.00000  0.05    0.26
Q11   1   0.3234 -0.1728  0.4235  11.00000  0.05    0.26
Q12   1   1.1237  0.0083  0.1556  11.00000  0.05    0.26
Q13   1   0.5973  0.0013  0.2111  11.00000  0.05    0.25
Q14   1   0.4495 -0.1399  0.4038  11.00000  0.05    0.25
Q15   1   0.2537  0.0183  0.3348  11.00000  0.05    0.24
Q16   1   0.6646  0.2577  0.1497  11.00000  0.05    0.24
Q17   1   0.1099  0.8210  0.4820  11.00000  0.05    0.24
Q18   1   0.3513 -0.1603  0.4179  11.00000  0.05    0.24
Q19   1   0.2223  0.6328  0.2782  11.00000  0.05    0.23
Q20   1   0.2065  0.4216  0.3212  11.00000  0.05    0.23
;
_shelx_res_checksum              49057


_iucr_refine_instructions_details 
;
TITL shelx                            New: I2
CELL  0.71073  18.9677  19.9186  31.7390   90.000   95.287   90.000
ZERR     4.00   0.0016   0.0017   0.0030    0.000    0.004    0.000
LATT  -2
SYMM  - X,   Y, - Z
SFAC  C    H    N    O    ZN
UNIT  368 356 4 80 8
MERG   2
TWIN
BASF   0.07205
EADP O16 O17 O18 C95 C96 C97
FMAP   2
PLAN   20
ACTA
BOND   $H
CONF
WGHT     0.13780
L.S.  15
FVAR     0.62828
ZN1   5    0.358194   -0.141028    0.408499    11.00000    0.07353    0.08972 =
         0.09202    0.02503    0.03183    0.00421
ZN2   5    1.143896    0.088912    0.174783    11.00000    0.31365    0.39770 =
         0.24887    0.08990    0.14146    0.15322
O1    4    0.425820   -0.177610    0.332332    11.00000    0.10387    0.26660 =
         0.08902    0.04244    0.02535    0.01920
O2    4    0.462544   -0.158694    0.395747    11.00000    0.13696    0.08736 =
         0.15537    0.01919    0.05358   -0.00600
O3    4    0.560741   -0.185200    0.313684    11.00000    0.07779    0.05285 =
         0.16158    0.02906    0.03113   -0.00849
O4    4    0.238348    0.271258    0.037174    11.00000    0.09711    0.13990 =
         0.09787    0.02183   -0.00334    0.03809
O5    4    0.167176    0.260041    0.089642    11.00000    0.09509    0.13940 =
         0.11179   -0.01676    0.03591   -0.02085
O6    4    0.292248    0.149099    0.050810    11.00000    0.08499    0.09938 =
         0.07923   -0.00903   -0.00395    0.00939
O7    4    0.882798    0.399171   -0.035131    11.00000    0.12037    0.11657 =
         0.11641    0.00495    0.03369   -0.02517
O8    4    0.778038    0.445182   -0.031488    11.00000    0.15336    0.07358 =
         0.10881    0.02996    0.02089    0.01193
O9    4    0.819163    0.478383    0.054366    11.00000    0.20720    0.12724 =
         0.08509   -0.01536    0.02122   -0.10310
O10   4    1.148396    0.094433    0.235384    11.00000    0.13817    0.18132 =
         0.20282    0.06367    0.07735    0.04746
O11   4    1.113041    0.199637    0.242616    11.00000    0.14334    0.19875 =
         0.17122    0.09306    0.07306    0.04018
O12   4    1.075951    0.183007    0.324228    11.00000    0.07510    0.15932 =
         0.13116    0.06516    0.02026    0.01260
O13   4    0.309799   -0.081153    0.369197    11.00000    0.08326    0.15996 =
         0.09846   -0.00054    0.00085    0.02301
O14   4    0.208668   -0.136815    0.378761    11.00000    0.11923    0.11655 =
         0.20232    0.00502   -0.01833    0.02370
O15   4    0.125157   -0.042188    0.333025    11.00000    0.12019    0.10193 =
         0.08390   -0.01498    0.03831    0.03870
O16   4    0.228009    0.473865    0.313751    11.00000    0.16598    0.18928 =
         0.12924    0.00083    0.07687   -0.01843
O17   4    0.284482    0.553977    0.346142    11.00000    0.16598    0.18928 =
         0.12924    0.00083    0.07687   -0.01843
O18   4    0.095239    0.525390    0.318563    11.00000    0.16598    0.18928 =
         0.12924    0.00083    0.07687   -0.01843
O19   4    1.141889    0.182356    0.162927    11.00000    0.20427    0.04235 =
         0.16984    0.03024    0.08403    0.02491
O20   4    1.071903    0.079760    0.163181    11.00000    0.17960    0.46527 =
         0.62771   -0.09889    0.15739   -0.06466
C1    1    0.469614   -0.173672    0.360212    11.00000    0.14606    0.15015 =
         0.06524    0.03440   -0.00009   -0.03342
C2    1    0.544050   -0.201313    0.355405    11.00000    0.06981    0.07780 =
         0.15832    0.03397    0.07719    0.01560
AFIX  13
H2    2    0.578593   -0.180777    0.376406    11.00000   -1.20000
AFIX   0
C3    1    0.548403   -0.279431    0.358443    11.00000    0.13162    0.11204 =
         0.17460    0.04776    0.04426   -0.06517
AFIX 137
H3A   2    0.596114   -0.293646    0.355668    11.00000   -1.50000
H3B   2    0.517308   -0.298972    0.336186    11.00000   -1.50000
H3C   2    0.534464   -0.293727    0.385345    11.00000   -1.50000
AFIX   0
C4    1    0.590410   -0.126036    0.306727    11.00000    0.05520    0.08098 =
         0.12470    0.05983    0.01742    0.00807
C5    1    0.582319   -0.067881    0.330978    11.00000    0.07313    0.04445 =
         0.08084    0.02264    0.02024   -0.00208
AFIX  43
H5    2    0.556787   -0.069377    0.354609    11.00000   -1.20000
AFIX   0
C6    1    0.612245   -0.009522    0.319462    11.00000    0.08177    0.04946 =
         0.07215    0.00188    0.00316    0.00425
C7    1    0.648496   -0.006977    0.282990    11.00000    0.05189    0.04779 =
         0.07385    0.02639   -0.00478    0.01290
C8    1    0.655096   -0.063660    0.257291    11.00000    0.08462    0.02759 =
         0.08509    0.02921    0.00838    0.00702
C9    1    0.623094   -0.119583    0.268538    11.00000    0.07225    0.06856 =
         0.11587   -0.00760    0.01687   -0.00189
AFIX  43
H9    2    0.622165   -0.156279    0.250379    11.00000   -1.20000
AFIX   0
C10   1    0.611578    0.053694    0.346679    11.00000    0.15791    0.09640 =
         0.09411    0.00625    0.03942    0.03257
AFIX 137
H10A  2    0.658848    0.063497    0.358543    11.00000   -1.50000
H10B  2    0.581694    0.046571    0.369088    11.00000   -1.50000
H10C  2    0.593772    0.090739    0.329509    11.00000   -1.50000
AFIX   0
C11   1    0.693501   -0.063651    0.218177    11.00000    0.14228    0.05236 =
         0.05905    0.00519    0.00739   -0.01274
AFIX 137
H11A  2    0.690128   -0.107317    0.205348    11.00000   -1.50000
H11B  2    0.742392   -0.052697    0.225470    11.00000   -1.50000
H11C  2    0.672625   -0.030934    0.198617    11.00000   -1.50000
AFIX   0
C12   1    1.131006    0.149272    0.259888    11.00000    0.14821    0.11845 =
         0.15147    0.02549    0.06745    0.02282
C13   1    1.127801    0.140407    0.305259    11.00000    0.09113    0.20901 =
         0.17922    0.08696    0.04598    0.04399
AFIX  13
H13   2    1.118947    0.093121    0.311478    11.00000   -1.20000
AFIX   0
C14   1    1.200082    0.160972    0.325577    11.00000    0.09743    0.15935 =
         0.21587    0.05583   -0.02219    0.01467
AFIX 137
H14A  2    1.233462    0.125611    0.322141    11.00000   -1.50000
H14B  2    1.197299    0.169238    0.355176    11.00000   -1.50000
H14C  2    1.215235    0.201085    0.312275    11.00000   -1.50000
AFIX   0
C15   1    1.006363    0.162613    0.310873    11.00000    0.04343    0.17682 =
         0.07658    0.05872   -0.01724   -0.04416
C16   1    0.990053    0.110255    0.284844    11.00000    0.08662    0.14249 =
         0.08841    0.06967    0.03368    0.05010
AFIX  43
H16   2    1.026547    0.084993    0.275209    11.00000   -1.20000
AFIX   0
C17   1    0.919487    0.092620    0.271789    11.00000    0.07386    0.07373 =
         0.07588    0.03471    0.01471    0.00450
C18   1    0.867780    0.137556    0.287424    11.00000    0.05591    0.09915 =
         0.07256    0.04856    0.01478    0.03110
C19   1    0.884356    0.192138    0.313487    11.00000    0.08678    0.08574 =
         0.03909   -0.00284   -0.00037   -0.04583
C20   1    0.954717    0.202505    0.324825    11.00000    0.02775    0.14526 =
         0.06725    0.01994   -0.00090   -0.02602
AFIX  43
H20   2    0.968015    0.238138    0.342759    11.00000   -1.20000
AFIX   0
C21   1    0.901254    0.035612    0.240111    11.00000    0.13839    0.10686 =
         0.09122   -0.02370    0.02891    0.00354
AFIX 137
H21A  2    0.850909    0.029019    0.236867    11.00000   -1.50000
H21B  2    0.924035   -0.004996    0.250399    11.00000   -1.50000
H21C  2    0.917412    0.047158    0.213254    11.00000   -1.50000
AFIX   0
C22   1    0.827964    0.233492    0.327264    11.00000    0.05223    0.06704 =
         0.09490   -0.03591    0.02013   -0.00788
AFIX 137
H22A  2    0.845877    0.259957    0.351172    11.00000   -1.50000
H22B  2    0.790306    0.205271    0.335141    11.00000   -1.50000
H22C  2    0.810353    0.262643    0.304607    11.00000   -1.50000
AFIX   0
C23   1    0.837752    0.433357   -0.017279    11.00000    0.13028    0.20174 =
         0.07605   -0.05549    0.04771   -0.08676
C24   1    0.870992    0.465276    0.024218    11.00000    0.12659    0.22239 =
         0.10194   -0.01874    0.04386   -0.08704
AFIX  13
H24   2    0.909819    0.437460    0.037072    11.00000   -1.20000
AFIX   0
C25   1    0.783482    0.423976    0.073098    11.00000    0.11619    0.07631 =
         0.06915    0.00748   -0.00523   -0.04497
C26   1    0.792261    0.362992    0.059198    11.00000    0.06878    0.09505 =
         0.09329    0.08343    0.01965   -0.00149
AFIX  43
H26   2    0.822345    0.354158    0.038331    11.00000   -1.20000
AFIX   0
C27   1    0.752388    0.308815    0.078045    11.00000    0.06118    0.06606 =
         0.06484   -0.00275   -0.02630    0.00312
C28   1    0.709003    0.325025    0.109928    11.00000    0.06590    0.02048 =
         0.05810   -0.01191    0.00097    0.00091
C29   1    0.703937    0.390874    0.121857    11.00000    0.04205    0.09707 =
         0.07274    0.02459    0.00367   -0.01076
C30   1    0.743066    0.436076    0.103301    11.00000    0.10915    0.07378 =
         0.04916   -0.02451    0.00170   -0.00333
AFIX  43
H30   2    0.741284    0.480154    0.112808    11.00000   -1.20000
AFIX   0
C31   1    0.758920    0.233921    0.063848    11.00000    0.12384    0.10035 =
         0.13836   -0.01201    0.05449    0.03248
AFIX 137
H31A  2    0.751372    0.204778    0.087100    11.00000   -1.50000
H31B  2    0.805347    0.226289    0.055062    11.00000   -1.50000
H31C  2    0.724045    0.224801    0.040681    11.00000   -1.50000
AFIX   0
C32   1    0.662142    0.410547    0.159001    11.00000    0.12553    0.05882 =
         0.07145   -0.01089    0.02446   -0.00310
AFIX 137
H32A  2    0.668866    0.457468    0.165008    11.00000   -1.50000
H32B  2    0.678620    0.384729    0.183492    11.00000   -1.50000
H32C  2    0.612733    0.401780    0.151794    11.00000   -1.50000
AFIX   0
C33   1    0.209600    0.239549    0.063310    11.00000    0.09747    0.06132 =
         0.06825    0.01925    0.00448    0.00400
C34   1    0.229865    0.167742    0.068982    11.00000    0.04262    0.13106 =
         0.09086   -0.01696   -0.00620   -0.01317
AFIX  13
H34   2    0.234460    0.156502    0.099171    11.00000   -1.20000
AFIX   0
C35   1    0.175035    0.121686    0.045394    11.00000    0.09568    0.23246 =
         0.17619   -0.08291    0.01473   -0.02844
AFIX 137
H35A  2    0.128850    0.132057    0.053675    11.00000   -1.50000
H35B  2    0.186328    0.075752    0.052238    11.00000   -1.50000
H35C  2    0.175518    0.128346    0.015465    11.00000   -1.50000
AFIX   0
C36   1    0.358280    0.164271    0.071402    11.00000    0.05725    0.08096 =
         0.05219    0.01169   -0.00284   -0.01159
C37   1    0.413530    0.138260    0.057090    11.00000    0.08139    0.06307 =
         0.08838   -0.02315    0.01834   -0.00791
AFIX  43
H37   2    0.408403    0.111389    0.033040    11.00000   -1.20000
AFIX   0
C38   1    0.479661    0.149688    0.076842    11.00000    0.05833    0.03860 =
         0.08554   -0.00383   -0.00075   -0.00228
C39   1    0.486283    0.194609    0.110839    11.00000    0.04515    0.03797 =
         0.06862    0.01778   -0.01279   -0.01293
C40   1    0.426721    0.221884    0.125945    11.00000    0.06462    0.06632 =
         0.05568    0.00309   -0.00132    0.01038
C41   1    0.360822    0.205638    0.106255    11.00000    0.04523    0.12411 =
         0.08480    0.02018    0.01728    0.01611
AFIX  43
H41   2    0.319603    0.222117    0.116232    11.00000   -1.20000
AFIX   0
C42   1    0.543908    0.117503    0.059221    11.00000    0.10294    0.10754 =
         0.12088   -0.05835    0.02428   -0.00389
AFIX 137
H42A  2    0.575998    0.101451    0.082171    11.00000   -1.50000
H42B  2    0.567425    0.150216    0.043267    11.00000   -1.50000
H42C  2    0.528667    0.080619    0.041154    11.00000   -1.50000
AFIX   0
C43   1    0.434341    0.271436    0.165902    11.00000    0.08756    0.06298 =
         0.09127   -0.01954   -0.00136    0.02418
AFIX 137
H43A  2    0.401311    0.307794    0.161270    11.00000   -1.50000
H43B  2    0.481654    0.288979    0.169499    11.00000   -1.50000
H43C  2    0.424621    0.247210    0.190867    11.00000   -1.50000
AFIX   0
C44   1    0.686213    0.059593    0.269329    11.00000    0.08461    0.01698 =
         0.07387    0.01486   -0.00624   -0.00575
C45   1    0.753552    0.073119    0.285519    11.00000    0.05086    0.04642 =
         0.05534    0.02360   -0.01560   -0.01232
AFIX  43
H45   2    0.774434    0.047839    0.307940    11.00000   -1.20000
AFIX   0
C46   1    0.790467    0.123892    0.268796    11.00000    0.05639    0.04311 =
         0.06026   -0.00306   -0.00204    0.01241
C47   1    0.762702    0.165071    0.235379    11.00000    0.05674    0.05359 =
         0.05198    0.01768    0.00516    0.02413
C48   1    0.800852    0.213415    0.215238    11.00000    0.06138    0.06621 =
         0.04232    0.00837   -0.01969    0.01176
AFIX  43
H48   2    0.848056    0.220545    0.224875    11.00000   -1.20000
AFIX   0
C49   1    0.772726    0.249513    0.183035    11.00000    0.07548    0.03514 =
         0.06300    0.00248    0.00584    0.00142
AFIX  43
H49   2    0.799440    0.282904    0.171593    11.00000   -1.20000
AFIX   0
C50   1    0.700102    0.237449    0.165258    11.00000    0.04497    0.02353 =
         0.05637    0.00109   -0.00345   -0.00841
C51   1    0.669252    0.273656    0.128714    11.00000    0.06561    0.02030 =
         0.06342    0.01770   -0.00009    0.01040
C52   1    0.600659    0.258685    0.114467    11.00000    0.06143    0.04995 =
         0.05398    0.00909   -0.01364    0.00309
AFIX  43
H52   2    0.579650    0.283539    0.091886    11.00000   -1.20000
AFIX   0
C53   1    0.558911    0.207288    0.131964    11.00000    0.05561    0.03341 =
         0.06778   -0.00624    0.00253    0.00226
C54   1    0.587975    0.173687    0.166559    11.00000    0.06741    0.04393 =
         0.04532   -0.01520   -0.00297    0.00312
C55   1    0.551803    0.122201    0.185598    11.00000    0.07257    0.04235 =
         0.06030    0.02539   -0.03117   -0.01456
AFIX  43
H55   2    0.505461    0.112841    0.175073    11.00000   -1.20000
AFIX   0
C56   1    0.580918    0.085623    0.218404    11.00000    0.07393    0.02598 =
         0.07430   -0.01775    0.01248   -0.00877
AFIX  43
H56   2    0.554434    0.052393    0.230185    11.00000   -1.20000
AFIX   0
C57   1    0.653644    0.097856    0.235506    11.00000    0.06388    0.02632 =
         0.06887    0.01560    0.01706   -0.00013
C58   1    0.691135    0.146674    0.219601    11.00000    0.04846    0.04207 =
         0.05730    0.00004    0.00087    0.01698
C59   1    0.659631    0.188834    0.183559    11.00000    0.05856    0.04310 =
         0.04889   -0.00616   -0.01352   -0.01237
C60   1    0.243632   -0.093090    0.360054    11.00000    0.15155    0.13010 =
         0.13480   -0.03373    0.06495   -0.03708
C61   1    0.204349   -0.039942    0.329476    11.00000    0.19116    0.09840 =
         0.07812    0.05797   -0.00333    0.04479
AFIX  13
H61   2    0.223516    0.005329    0.334543    11.00000   -1.20000
AFIX   0
C62   1    0.214755   -0.064979    0.283926    11.00000    0.25220    0.36516 =
         0.06606   -0.02183    0.04252    0.15469
AFIX 137
H62A  2    0.263330   -0.059112    0.278490    11.00000   -1.50000
H62B  2    0.184864   -0.039576    0.263724    11.00000   -1.50000
H62C  2    0.202479   -0.111667    0.281514    11.00000   -1.50000
AFIX   0
C63   1    0.107543   -0.005663    0.367587    11.00000    0.09261    0.04496 =
         0.09133    0.00595    0.02352    0.00889
C64   1    0.155092    0.017579    0.399274    11.00000    0.08503    0.03717 =
         0.10184    0.01600    0.03328    0.00958
AFIX  43
H64   2    0.203360    0.009517    0.399103    11.00000   -1.20000
AFIX   0
C65   1    0.127549    0.054858    0.432755    11.00000    0.11384    0.03905 =
         0.08382   -0.01206    0.02028   -0.00906
C66   1    0.055331    0.067269    0.431852    11.00000    0.04542    0.02904 =
         0.07325    0.01303    0.01799    0.01204
C67   1    0.008245    0.040851    0.398059    11.00000    0.10701    0.01461 =
         0.06866   -0.01850    0.00990   -0.00048
C68   1    0.034596    0.003160    0.368446    11.00000    0.10475    0.05312 =
         0.06286    0.00318    0.01130    0.01429
AFIX  43
H68   2    0.003785   -0.017634    0.347985    11.00000   -1.20000
AFIX   0
C69   1    0.000000    0.072104    0.500000    10.50000    0.07086    0.01491 =
         0.05969    0.00000    0.00544    0.00000
AFIX  43
H69   2    0.000001    0.025414    0.500000    10.50000   -1.20000
AFIX   0
C70   1    0.026071    0.106775    0.466731    11.00000    0.05257    0.05003 =
         0.08186   -0.00212    0.00803   -0.01036
C71   1   -0.069333    0.056089    0.397266    11.00000    0.10497    0.06107 =
         0.04894   -0.00321    0.00268    0.02384
AFIX 137
H71A  2   -0.091824    0.047999    0.369382    11.00000   -1.50000
H71B  2   -0.075605    0.102275    0.404718    11.00000   -1.50000
H71C  2   -0.090207    0.027743    0.417190    11.00000   -1.50000
AFIX   0
C72   1    0.182299    0.084597    0.468209    11.00000    0.10382    0.09935 =
         0.08995   -0.03231   -0.00081   -0.00029
AFIX 137
H72A  2    0.157327    0.107519    0.488904    11.00000   -1.50000
H72B  2    0.213077    0.115604    0.455735    11.00000   -1.50000
H72C  2    0.209867    0.048797    0.481599    11.00000   -1.50000
AFIX   0
C73   1    0.027022    0.179955    0.466302    11.00000    0.04874    0.02197 =
         0.06329   -0.00278    0.01189   -0.00178
C74   1    0.000000    0.211609    0.500000    10.50000    0.05133    0.03518 =
         0.07712    0.00000    0.00065    0.00000
C75   1    0.000000    0.283470    0.500000    10.50000    0.03899    0.02371 =
         0.06829    0.00000   -0.00375    0.00000
C76   1    0.023981    0.321392    0.464992    11.00000    0.05779    0.03898 =
         0.04995   -0.01051   -0.00238    0.00099
C77   1    0.047853    0.280014    0.431847    11.00000    0.05920    0.04682 =
         0.06678    0.00528   -0.00215    0.00444
AFIX  43
H77   2    0.063653    0.302130    0.408685    11.00000   -1.20000
AFIX   0
C78   1    0.049425    0.214715    0.431213    11.00000    0.06827    0.03903 =
         0.06834   -0.00354    0.00353    0.00624
AFIX  43
H78   2    0.064867    0.191663    0.408297    11.00000   -1.20000
AFIX   0
C79   1    0.000000    0.420748    0.500000    10.50000    0.07265
AFIX  43
H79   2    0.000000    0.467438    0.499999    10.50000   -1.20000
AFIX   0
C80   1    0.022949    0.391396    0.465682    11.00000    0.07141    0.03621 =
         0.06688   -0.00403    0.01760    0.00960
C81   1    0.043171    0.426166    0.428202    11.00000    0.08814    0.03476 =
         0.07079   -0.00640    0.01264    0.00379
C82   1   -0.003081    0.434871    0.392333    11.00000    0.07714    0.04980 =
         0.07957    0.00861   -0.00270    0.02287
C83   1    0.014897    0.463668    0.354650    11.00000    0.11977    0.06127 =
         0.09023    0.02760    0.04105   -0.00482
AFIX  43
H83   2   -0.015191    0.460327    0.329893    11.00000   -1.20000
AFIX   0
C84   1    0.075660    0.495658    0.355220    11.00000    0.12304    0.04734 =
         0.08762    0.03909    0.06300    0.02726
C85   1    0.124096    0.494017    0.391391    11.00000    0.13540    0.05859 =
         0.11959    0.02871    0.06504   -0.00981
AFIX  43
H85   2    0.167729    0.515031    0.390551    11.00000   -1.20000
AFIX   0
C86   1    0.109307    0.462611    0.427762    11.00000    0.07744    0.03425 =
         0.09829   -0.00876    0.01869   -0.00850
C87   1    0.161386    0.456475    0.469603    11.00000    0.11635    0.09199 =
         0.13897    0.01149    0.03319   -0.02430
AFIX 137
H87A  2    0.204538    0.480056    0.465942    11.00000   -1.50000
H87B  2    0.171710    0.410003    0.475324    11.00000   -1.50000
H87C  2    0.139450    0.475649    0.492884    11.00000   -1.50000
AFIX   0
C88   1   -0.075901    0.402237    0.393270    11.00000    0.10959    0.14903 =
         0.11781    0.06655   -0.03750   -0.03252
AFIX 137
H88A  2   -0.110548    0.428184    0.376375    11.00000   -1.50000
H88B  2   -0.088271    0.400542    0.421907    11.00000   -1.50000
H88C  2   -0.074595    0.357500    0.382117    11.00000   -1.50000
AFIX   0
C94   1    0.897692    0.538869    0.015762    11.00000    0.20672    0.23217 =
         0.14641   -0.02845    0.07061   -0.17390
AFIX 137
H94A  2    0.902454    0.544408   -0.013888    11.00000   -1.50000
H94B  2    0.942745    0.546050    0.031501    11.00000   -1.50000
H94C  2    0.864081    0.570810    0.024540    11.00000   -1.50000
AFIX   0
C95   1    0.150810    0.605227    0.277436    11.00000    0.16598    0.18928 =
         0.12924    0.00083    0.07687   -0.01843
AFIX 137
H95A  2    0.133803    0.575563    0.254916    11.00000   -1.50000
H95B  2    0.197896    0.619724    0.273173    11.00000   -1.50000
H95C  2    0.120181    0.643568    0.277670    11.00000   -1.50000
AFIX   0
C96   1    0.216990    0.540037    0.321546    11.00000    0.16598    0.18928 =
         0.12924    0.00083    0.07687   -0.01843
C97   1    0.151662    0.569332    0.318562    11.00000    0.16598    0.18928 =
         0.12924    0.00083    0.07687   -0.01843
AFIX  13
H97   2    0.149408    0.602030    0.341470    11.00000   -1.20000
AFIX   0
N1    3    0.155728    0.867039    0.463043    11.00000    0.10074    0.20017 =
         0.11071   -0.02961    0.01275    0.04309
AFIX   3
H1A   2    0.172338    0.825829    0.468393    11.00000   -1.20000
H1B   2    0.188108    0.890879    0.451003    11.00000   -1.20000
AFIX   0
C92   1    0.134621    0.898920    0.501308    11.00000    0.11304    0.31619 =
         0.11274   -0.01214   -0.00652    0.06476
AFIX 137
H92A  2    0.146422    0.870056    0.525140    11.00000   -1.50000
H92B  2    0.084475    0.906786    0.498289    11.00000   -1.50000
H92C  2    0.159074    0.940896    0.505676    11.00000   -1.50000
AFIX   0
C93   1    0.085993    0.864624    0.434763    11.00000    0.16882    0.23491 =
         0.14687   -0.04393   -0.01562   -0.01616
AFIX 137
H93A  2    0.095466    0.854765    0.406219    11.00000   -1.50000
H93B  2    0.062605    0.907285    0.435569    11.00000   -1.50000
H93C  2    0.056132    0.830306    0.444749    11.00000   -1.50000
AFIX   0
HKLF    4  1.0  0.00  0.00  1.00  0.00  1.00  0.00 -1.00  0.00 -1.00
END
;
